# Supplementary material for: The causal relationship between air pollution, obesity, and COVID-19 risk: a large-scale genetic correlation study
Source: Front Endocrinol (Lausanne). 2023 Oct 5;14:1221442. doi: 10.3389/fendo.2023.1221442 (PMC10585274; doi:10.3389/fendo.2023.1221442)
Supplement: Supplementary file 1 [file Table_1.xlsx]

## Sheet: Table description
sTable1	Summary of each genome-wide association study
sTable2	Instruments for PM2.5
sTable3	Instruments for NO2
sTable4	Instruments for NOx
sTable5	Instruments for ASAT
sTable6	Instruments for BMI
sTable7	Instruments for HC
sTable8	Instruments for OB1
sTable9	Instruments for OB2
sTable10	Instruments for OB3
sTable11	Instruments for VAT
sTable12	Instruments for WC
sTable13	Instruments for WHR
sTable14	Summary of MR results
sTable15	Summary of sensitivity analyses
sTable16	Summary of indirest effects in mediation analyses

## Sheet: sTable1
	Sample size	nSNP	Consortium	Population
PM2.5	423796	9851867	UKB	European
NO2 (nitrogen dioxide)	456380	9851867	UKB	European
NOx (nitrogen oxides)	456380	9851867	UKB	European
ASAT (abdominal subcutaneous adipose tissue)	32860	9275407	Liu et al. GWAS	European
BMI (body mass index)	681275	2336260	GIANT	European
HC (hip circumference)	213038	2559739	GIANT	European
OB1 (obesity class 1)	98697	2380428	GIANT	European
OB2 (obesity class 2)	72546	2331456	GIANT	European
OB3 (obesity class 3)	50364	2250779	GIANT	European
VAT (visceral adipose tissue)	32860	9275407	Liu et al. GWAS	European
WC (waist circumference)	232101	2565408	GIANT	European
WHR (waist-to-hip ratio)	212244	2560782	GIANT	European
COVID-19 susceptibility	2597856	14496978	COVID-19 host genetics initiative	European
COVID-19 hospitalization	2095324	12469431	COVID-19 host genetics initiative	European
COVID-19 severity	1086211	12174527	COVID-19 host genetics initiative	European

## Sheet: sTable2
SNP	effect allele	other allele	beta	se	eaf	F
rs11209977	G	A	0.013974	0.00314514	0.139861	19.91
rs12119604	C	T	-0.0290651	0.00666212	0.027688	19.2755
rs3738479	A	T	-0.0105536	0.00254487	0.234428	16.942
rs841782	G	A	-0.00938931	0.00217995	0.561692	18.3955
rs6667345	T	C	0.011551	0.00256219	0.269268	22.2507
rs144311053	C	A	-0.014554	0.00339217	0.135731	21.0599
rs74656309	T	C	0.0384378	0.00929211	0.014667	18.097
rs116651502	C	T	0.0228677	0.00542574	0.042139	17.8895
rs77029647	C	T	0.0296098	0.00689982	0.0248	17.9714
rs78380746	A	G	-0.0188133	0.0044133	0.063367	17.8045
rs142275373	A	C	0.0305382	0.00707042	0.02452	18.9056
rs12133063	A	C	0.0104397	0.00226473	0.347049	20.932
rs487230	G	A	-0.0116357	0.00251245	0.759827	20.9405
rs77432546	C	T	-0.0250374	0.00573794	0.036356	18.6139
rs7514956	C	A	-0.0129805	0.00276012	0.186948	21.7062
rs11681014	G	A	-0.00950656	0.00224448	0.641258	17.6209
rs72780228	C	G	-0.012804	0.00304776	0.148512	17.5711
rs72805044	C	T	-0.0373495	0.00834625	0.016894	19.6366
rs56181709	T	C	-0.011646	0.00259266	0.220646	19.7674
rs4854414	A	G	-0.00959242	0.00220374	0.603432	18.6624
rs35233950	T	C	-0.0109191	0.00252712	0.240842	18.4758
rs75419762	T	G	0.0344402	0.00813603	0.017775	17.5517
rs7573056	C	A	-0.0114094	0.00217008	0.441655	27.2062
rs6749467	A	G	-0.0123919	0.00218282	0.465814	32.3841
rs6432776	C	T	0.0114362	0.00238615	0.71603	22.5387
rs13429081	T	A	0.0136465	0.00277736	0.185096	23.8071
rs62180462	A	G	-0.0351148	0.00762753	0.021377	21.8628
rs10203969	T	G	-0.0103116	0.00226955	0.338652	20.1837
rs72915539	A	G	0.0106285	0.0025201	0.24221	17.5732
rs4671750	T	C	-0.0102754	0.0024151	0.276872	17.9167
rs72847416	C	A	-0.0202828	0.00499113	0.051093	16.9047
rs13035717	T	A	-0.0130553	0.00284989	0.172585	20.6283
rs4854523	G	A	0.0134447	0.0028931	0.171589	21.7771
rs6547952	G	T	-0.0110872	0.00228323	0.645782	23.832
rs139434210	T	G	-0.035586	0.00833939	0.01711	18.0501
rs80156490	T	G	-0.0319853	0.00736655	0.023746	20.101
rs987204	A	G	0.0102987	0.00216741	0.437758	22.1251
rs80123875	T	G	-0.0187398	0.00386726	0.092425	24.9667
rs12488048	C	T	-0.00895907	0.00220055	0.60876	16.2026
rs79229868	A	G	0.0445477	0.00994628	0.011965	19.8838
rs71323680	A	T	0.0260394	0.00631054	0.03088	17.1982
rs66501886	G	C	-0.0102486	0.0023149	0.314232	19.1832
rs75738250	A	T	0.0133372	0.00293962	0.176169	21.8806
rs7649507	T	C	0.010432	0.00253243	0.277268	18.4832
rs114655744	A	G	-0.0324833	0.00792121	0.019529	17.1239
rs111727035	G	T	-0.0369557	0.00862766	0.016912	19.2449
rs62409660	T	C	0.0125322	0.00303244	0.154386	17.3781
rs143907226	A	C	0.0371459	0.00872858	0.016789	19.3045
rs144101584	C	A	-0.0273228	0.0064057	0.03209	19.6526
rs45485691	A	G	-0.0108382	0.00241442	0.273263	19.7714
rs6813806	C	T	-0.00975606	0.0023965	0.283374	16.3821
rs73026354	C	T	0.0161345	0.00387937	0.085574	17.2651
rs28634213	A	C	-0.0104072	0.00236669	0.292811	19.0089
rs116259394	G	A	-0.0349116	0.00784055	0.019601	19.8511
rs115580478	A	G	0.0474654	0.0108558	0.010147	19.1791
rs13138505	T	C	-0.00975526	0.00237645	0.292348	16.6865
rs114484405	C	G	0.0440018	0.0104119	0.010694	17.3612
rs116027564	T	C	-0.0332505	0.00764014	0.022146	20.2922
rs2058582	G	A	0.00983652	0.00235148	0.698333	17.2759
rs61793478	C	T	0.0178698	0.00416183	0.075329	18.8519
rs67776122	A	G	0.0128532	0.0029367	0.160157	18.8335
rs1318845	C	T	-0.0139685	0.0026994	0.201776	26.6349
rs141350365	G	A	0.0205524	0.00469065	0.056376	19.0451
rs12515259	T	C	0.0376878	0.0088084	0.015097	17.9
rs143264260	G	A	-0.0388154	0.0094905	0.012975	16.3535
rs72808024	C	A	-0.0160909	0.00302016	0.149235	27.861
rs17513184	T	C	-0.0171543	0.00400899	0.083343	19.054
rs4482854	G	A	0.00985591	0.00241134	0.727175	16.3337
rs12516620	A	G	0.014817	0.00363112	0.096642	16.2448
rs6888766	A	G	0.011382	0.00265313	0.577473	26.7905
rs12188992	G	A	-0.0306075	0.0070471	0.023837	18.4755
rs58824859	C	A	0.0120084	0.00230502	0.364496	28.3098
rs1372504	A	G	0.0122914	0.00221931	0.374311	29.988
rs146231454	G	T	-0.0285802	0.00681041	0.026477	17.8448
rs4642331	T	C	0.0090422	0.00221688	0.397511	16.5964
rs62368672	C	T	-0.0181174	0.00392946	0.082788	21.1248
rs4704416	C	A	-0.0102362	0.00243231	0.269535	17.4847
rs6869463	G	A	-0.0412367	0.00994814	0.012801	18.213
rs27152	T	C	-0.0107288	0.00230502	0.665119	21.7297
rs7702422	C	T	0.0116932	0.00277043	0.187505	17.655
rs76892360	C	T	-0.0112335	0.00268089	0.203195	17.3166
rs146101808	C	T	0.0771257	0.017708	0.004033	20.2505
rs116463860	C	T	-0.0246137	0.00587986	0.03767	18.614
rs6925170	T	C	-0.00949834	0.00216034	0.519829	19.0861
rs56068671	T	G	-0.0181851	0.00392582	0.083179	21.3743
rs12203592	T	C	0.0216661	0.00259111	0.212894	66.6614
rs77255816	T	C	0.0313937	0.00572778	0.036507	29.3809
rs6937315	C	T	0.0101788	0.002252	0.35932	20.2153
rs7750418	G	T	0.0103658	0.00230435	0.671608	20.0853
rs75730485	C	T	-0.0267661	0.00605269	0.032629	19.166
rs9260734	A	G	0.0139827	0.0029999	0.151287	21.2769
rs1933805	A	G	0.00960125	0.00216708	0.459452	19.4042
rs142551588	A	G	0.0413521	0.00972316	0.014247	20.354
rs7776279	A	G	0.0109471	0.00238522	0.71427	20.7291
rs9368527	A	C	-0.00926048	0.00223386	0.369327	16.9297
rs114708313	T	A	0.024558	0.00447797	0.06585	31.4421
rs1925788	C	T	-0.0243645	0.00600178	0.033415	16.2504
rs2324898	T	C	0.0101074	0.00225624	0.355812	19.8462
rs17657881	C	T	-0.0371072	0.00804635	0.018141	20.7869
rs1182891	T	G	0.0127384	0.0027732	0.187616	20.9616
rs1986692	G	A	-0.00941595	0.0022257	0.383796	17.7713
rs2913033	G	A	0.0226433	0.00543571	0.040706	16.969
rs11971286	A	G	-0.0115078	0.0026909	0.593384	27.0808
rs35393349	C	T	0.0130138	0.00316684	0.134606	16.7207
rs2091322	C	T	-0.00977991	0.00220058	0.407349	19.5704
rs6960011	G	A	-0.0105236	0.00227496	0.339919	21.0603
rs2141531	G	T	-0.0114166	0.00235647	0.298539	23.1334
rs117050973	A	C	0.0286743	0.00703584	0.025276	17.1689
rs62484669	A	G	0.0178158	0.00362056	0.097718	23.7185
rs35621351	C	T	-0.0337808	0.00776807	0.019523	18.5135
rs12701426	A	G	-0.00896494	0.00220275	0.419404	16.5871
rs140281028	A	C	-0.0216532	0.00531884	0.043527	16.5441
rs800507	T	G	0.0112127	0.00253586	0.764356	19.1928
rs17070492	G	C	0.0168879	0.00361675	0.099531	21.6641
rs1876281	T	C	-0.00958303	0.00221164	0.408001	18.7998
rs71520634	A	G	0.0484352	0.0116182	0.009632	18.9671
rs116925111	G	T	0.0533208	0.0108609	0.010465	24.953
rs77160823	C	T	-0.0160465	0.00389197	0.09791	19.2754
rs77205736	T	C	0.0135219	0.00241312	0.273909	30.8195
rs1217106	G	A	0.012725	0.00262039	0.781731	23.4167
rs78631379	G	A	0.0279736	0.00638677	0.032616	20.9262
rs2927238	G	T	0.00911521	0.00220607	0.612803	16.7091
rs75919132	T	C	-0.0338836	0.00802756	0.019805	18.89
rs7844764	G	C	-0.0100506	0.00232119	0.687626	18.3898
rs9644485	C	T	0.00986771	0.00215925	0.478622	20.5941
rs78230389	G	A	-0.0467891	0.00948467	0.013105	23.997
rs147359828	A	C	0.0341233	0.00803465	0.018905	18.3044
rs77039956	G	T	0.0268411	0.00613741	0.032038	18.9361
rs145151841	A	G	0.0628013	0.0137794	0.007309	24.2532
rs10961167	A	G	-0.0193433	0.00406633	0.085011	24.6667
rs10983735	A	G	0.0120959	0.00297908	0.154434	16.1933
rs11103093	C	T	0.0101881	0.00230753	0.323724	19.2597
rs10964097	C	G	0.0242854	0.00593347	0.034629	16.7106
rs1340247	A	G	-0.00993907	0.00221153	0.385891	19.8411
rs139000656	T	C	0.034331	0.00824145	0.017812	17.4762
rs10512199	C	G	0.0218532	0.0050166	0.048644	18.7313
rs1537371	A	C	0.0123705	0.00214859	0.500143	32.424
rs62536311	A	G	-0.0257738	0.00616862	0.038472	20.827
rs542339838	G	A	0.0479611	0.0117562	0.009351	18.0602
rs116935908	T	C	0.0230561	0.00540293	0.046657	20.0402
rs118146691	A	G	0.025459	0.00602565	0.032967	17.5134
rs1756763	T	C	0.0092928	0.00214976	0.488355	18.2879
rs78546077	C	T	-0.0317179	0.00692319	0.026758	22.2047
rs4838594	C	T	0.0110725	0.00253925	0.238736	18.8847
rs1172955	A	T	0.0107361	0.0023684	0.709941	20.1171
rs10821926	C	T	0.00909869	0.00216283	0.442138	17.3065
rs4933236	C	T	0.0100096	0.00220235	0.390014	20.2022
rs236205	T	C	-0.0106042	0.00254644	0.234643	17.1157
rs9419596	T	C	-0.00935883	0.0022075	0.617093	17.541
rs11239850	A	T	-0.0105025	0.00243462	0.267917	18.3363
rs10786736	C	G	0.0158126	0.00357148	0.100622	19.1782
rs2271459	T	G	0.0225386	0.00546506	0.040605	16.7725
rs7910200	T	C	-0.00982428	0.00217522	0.425211	19.993
rs7093269	A	T	0.179809	0.0403199	0.00128	35.0288
rs113552831	T	C	-0.0348412	0.00822086	0.01936	19.5329
rs12796775	C	G	-0.0166626	0.00381172	0.089033	19.0855
rs10500817	C	T	-0.0114704	0.00274622	0.191646	17.2753
rs2631441	C	A	-0.0213684	0.00498831	0.050404	18.5231
rs7121756	A	G	-0.0101738	0.0023765	0.288106	17.9929
rs35703574	A	G	-0.0246758	0.00534513	0.049304	24.1895
rs6590934	A	G	0.0558317	0.0136532	0.993446	17.202
rs875982	T	C	-0.010045	0.00221461	0.416276	20.7803
rs628913	T	C	-0.00992826	0.00218189	0.585493	20.2751
rs139910896	T	C	0.0461865	0.010755	0.0109	19.4922
rs11042316	A	G	-0.0130416	0.00249815	0.257614	27.5688
rs73218301	C	T	-0.01154	0.00277024	0.18854	17.2683
rs56050664	G	A	-0.0210009	0.00515064	0.045478	16.2267
rs77147615	C	T	0.024822	0.00556692	0.039062	19.6014
rs144470316	C	G	-0.0508942	0.0114647	0.009751	21.1979
rs11055187	C	T	0.0113885	0.00267697	0.203345	17.8075
rs11610713	T	A	0.0379698	0.00806561	0.018654	22.3683
rs12812511	G	A	0.0111409	0.00239094	0.287274	21.5388
rs7136617	G	A	-0.0100968	0.00237824	0.715105	17.6031
rs78539764	C	T	-0.0335181	0.0065901	0.027757	25.6959
rs11050937	A	G	0.0204553	0.00500166	0.048717	16.435
rs140500108	G	C	-0.0221695	0.00487103	0.055073	21.6776
rs7953795	C	T	-0.00973235	0.00223378	0.633797	18.6326
rs34375182	T	C	0.0367178	0.00902932	0.014418	16.2375
rs79985228	T	C	0.0216187	0.00518402	0.046502	17.5638
rs11049241	A	C	0.0115424	0.0027657	0.186569	17.1364
rs11616726	G	T	-0.0176545	0.0039758	0.080204	19.4878
rs7998459	C	T	0.0140434	0.00332565	0.880395	17.601
rs9583697	C	T	-0.0128858	0.00305232	0.145293	17.4764
rs72655898	G	A	-0.0113177	0.00239801	0.286053	22.1713
rs7331739	C	G	0.00982897	0.00238058	0.301555	17.2457
rs4335688	T	C	-0.0114335	0.00266006	0.206576	18.1597
rs78467598	G	C	-0.0380022	0.00768566	0.023215	27.755
rs8020748	T	G	0.00905326	0.00217985	0.41748	16.8937
rs137997174	G	A	-0.019797	0.00472047	0.058146	18.1915
rs17103928	A	C	-0.0139275	0.00300906	0.151277	21.1081
rs4902912	C	T	-0.00901096	0.00220412	0.590101	16.6461
rs10151711	G	A	-0.00924586	0.00227084	0.531883	18.0398
rs34091992	C	T	-0.0155322	0.00374407	0.091002	16.914
rs4905830	G	A	0.0143544	0.00343959	0.114934	17.7648
rs718059	A	G	-0.0135133	0.00294347	0.166699	21.4991
rs72700006	C	T	0.02003	0.00424579	0.074366	23.4065
rs2291620	G	A	0.00954723	0.00223704	0.371304	18.034
rs151323121	A	G	-0.0415962	0.00919978	0.015719	22.6889
rs77568727	G	A	0.034656	0.00809019	0.018089	18.0805
rs76230173	A	G	-0.0208412	0.00465512	0.064808	22.3119
rs7172895	A	G	0.00900309	0.00215993	0.458411	17.0559
rs192808179	A	G	-0.0490737	0.0112302	0.01014	20.4868
rs111257821	T	C	-0.0302177	0.00712536	0.02426	18.3195
rs2018118	G	A	-0.0108193	0.00259655	0.775917	17.25
rs117554720	C	A	-0.0404049	0.0094173	0.013465	18.3803
rs11855821	A	G	-0.0126249	0.00243151	0.283075	27.415
rs656813	C	T	-0.0140311	0.00315827	0.134407	19.4126
rs77962859	C	T	-0.015754	0.00351359	0.10465	19.7096
rs10852525	G	A	-0.0139994	0.00337917	0.885144	16.8871
rs191635803	A	C	-0.0628112	0.014346	0.006525	21.6758
rs78914144	A	C	0.0408126	0.00972305	0.012622	17.5941
rs16957755	C	T	0.0216856	0.00438434	0.064265	23.9679
rs11075636	G	A	-0.0130969	0.00294762	0.160379	19.5764
rs381159	A	G	-0.011456	0.00278108	0.18276	16.6136
rs2292156	T	G	0.0146809	0.0028777	0.167529	25.4755
rs62047183	T	C	-0.047037	0.0108537	0.011667	21.6224
rs12149635	T	C	0.00929137	0.00219237	0.407324	17.6638
rs80347400	G	A	0.0137267	0.00303441	0.150327	20.3979
rs146999536	A	C	0.0552425	0.0124684	0.007826	20.0835
rs77884820	T	C	-0.0250535	0.00586652	0.035261	18.097
rs8614	A	C	0.0130804	0.00278984	0.182153	21.603
rs147392452	T	C	-0.0281972	0.00633332	0.030186	19.7274
rs74251463	C	G	0.0205915	0.00466088	0.057303	19.4129
rs4468690	T	C	-0.013089	0.00309269	0.159337	19.4499
rs17183854	G	T	-0.0434289	0.00942022	0.013488	21.2702
rs72642437	T	C	0.113396	0.019135	0.003862	41.9246
rs78606780	A	G	0.0130754	0.003006	0.151379	18.6147
rs2278801	G	A	0.0102411	0.00226818	0.344581	20.0756
rs146171855	C	A	0.0923133	0.0206698	0.002918	21.014
rs8113070	A	C	-0.010575	0.00247092	0.255695	18.0385
rs74328609	A	C	0.0436815	0.0100722	0.011759	18.7929
rs143201467	A	G	-0.0636238	0.014874	0.005295	18.0703
rs78863326	C	G	-0.0376677	0.00870271	0.016556	19.5798
rs62119705	T	C	0.0111347	0.00226543	0.657728	23.6557
rs2242523	T	C	-0.00943864	0.00216683	0.458795	18.7484
rs4926311	T	C	-0.0103655	0.00232466	0.312218	19.5548
rs138685951	T	C	-0.0308152	0.00678627	0.026666	20.8888
rs75736597	C	T	-0.0199471	0.00479384	0.070686	22.1522
rs360538	G	A	0.0105542	0.00248101	0.74346	18.0065
rs79004040	G	C	-0.0322282	0.00725364	0.022467	19.3336
rs6134106	A	C	0.0544302	0.011897	0.008242	20.5249
rs6024877	C	T	0.024387	0.00551143	0.040206	19.4514
rs7279915	G	T	0.010073	0.00234586	0.68996	18.3961
rs990393	T	C	0.00889388	0.00218057	0.577485	16.3581
rs16988716	T	C	0.0113981	0.00261049	0.220963	18.9543
rs117691697	A	G	-0.0335146	0.00775232	0.021961	20.4475
rs133565	G	A	-0.00973309	0.00226828	0.660392	18.0073
rs9619672	A	G	-0.00911821	0.00224293	0.371411	16.4516
rs117366154	T	C	-0.0193314	0.00427977	0.068368	20.1738
rs150329333	T	C	0.0595531	0.013504	0.006774	20.224
rs117878224	G	A	-0.0480395	0.0100662	0.011699	22.615

## Sheet: sTable3
SNP	effect allele	other allele	beta	se	eaf	F
rs79150411	C	G	-0.0306015	0.00714932	0.021259	17.7842
rs533745	A	G	0.00969921	0.00210349	0.387517	20.3795
rs6667345	T	C	0.0120277	0.00243539	0.270243	26.0392
rs7519873	G	A	-0.00992724	0.00236551	0.746491	17.0221
rs12089815	A	G	-0.00958246	0.00206171	0.548637	20.7539
rs7555395	C	T	-0.00984421	0.00236176	0.249563	16.5651
rs79330479	T	G	0.0429132	0.0103355	0.01191	19.78
rs10800507	G	C	-0.00869478	0.00205368	0.496721	17.2495
rs7514956	C	A	-0.0132066	0.0026301	0.186513	24.1531
rs78379279	C	T	-0.031873	0.00710878	0.022291	20.2079
rs142254789	T	C	0.0310376	0.00759257	0.018578	16.0314
rs111288222	T	C	-0.0386416	0.00834142	0.016208	21.7309
rs11204762	G	A	-0.0110104	0.00238685	0.2435	20.3821
rs10926117	C	G	-0.00916434	0.00209835	0.582134	18.6466
rs72715500	T	G	0.0270565	0.00635682	0.026909	17.4957
rs77432546	C	T	-0.0223136	0.00547135	0.036236	15.8705
rs61771787	G	A	0.0119579	0.00274136	0.167083	18.1627
rs2311858	C	T	-0.0116807	0.00270132	0.827247	17.7966
rs61775107	T	C	-0.0113821	0.00241176	0.23522	21.2711
rs61780359	A	G	-0.0170764	0.00402328	0.069566	17.2272
rs77533301	G	A	0.0375624	0.00889186	0.015545	19.7074
rs6749467	A	G	-0.0106399	0.00207826	0.46467	25.7023
rs2946565	T	C	-0.00874514	0.00209361	0.598407	16.7747
rs17217940	G	T	0.0153307	0.00362541	0.087967	17.2105
rs78697128	G	T	0.0297041	0.00729342	0.021765	17.1464
rs35233950	T	C	-0.0100061	0.002406	0.240945	16.7132
rs1897405	T	A	0.0107111	0.00218507	0.325756	22.9991
rs10172295	A	G	-0.0102936	0.00208179	0.416147	23.4973
rs28655947	C	T	0.0201622	0.0041442	0.064993	22.5471
rs356543	G	A	0.0108015	0.00235154	0.745173	20.2212
rs62176041	A	T	0.057734	0.0131752	0.006355	19.2108
rs112016026	G	A	-0.0198187	0.00451017	0.056311	19.0506
rs13027142	G	A	-0.0102432	0.00239509	0.244238	17.677
rs56181709	T	C	-0.0104436	0.00247167	0.219936	17.0791
rs2300477	G	A	-0.00902189	0.00208904	0.591003	17.9574
rs112214258	C	T	-0.0201104	0.00494985	0.045514	16.036
rs62180462	A	G	-0.030351	0.00723125	0.021554	17.7316
rs4851024	A	T	-0.0239736	0.00564168	0.035192	17.811
rs11681014	G	A	-0.00985539	0.00213843	0.641994	20.3753
rs72780228	C	G	-0.0127396	0.0028972	0.148868	18.7692
rs28709846	G	A	-0.0153369	0.00330989	0.109891	20.9998
rs13429081	T	A	0.0128893	0.00263883	0.186042	22.9617
rs57291759	C	A	-0.0300886	0.00639175	0.02677	21.5279
rs11679675	T	C	-0.0651702	0.0149242	0.995127	18.7979
rs786402	C	T	0.0159382	0.00390761	0.073921	15.8721
rs13421943	T	C	0.0154658	0.00307844	0.12919	24.56
rs77284918	A	G	0.0268815	0.00594948	0.031536	20.1434
rs12637852	T	C	-0.00976341	0.00225935	0.288069	17.8433
rs987204	A	G	0.00848365	0.002064	0.437612	16.167
rs74512104	T	C	0.0296644	0.00705859	0.02167	17.0276
rs76688698	C	T	-0.0191222	0.00452876	0.056621	17.827
rs9864236	T	C	0.00891877	0.00206303	0.440992	17.8977
rs80123875	T	G	-0.0176865	0.0036924	0.091868	23.8193
rs6773456	G	A	0.00946298	0.00207439	0.419784	19.9071
rs4683801	G	A	0.00969692	0.0022285	0.300997	18.057
rs115698308	T	C	-0.0252218	0.00619222	0.028087	15.8498
rs7615084	A	G	0.0135202	0.00276029	0.165706	23.0652
rs2904196	C	T	0.0104244	0.00242659	0.754592	18.3671
rs79493030	C	T	-0.0226454	0.00548267	0.036884	16.6271
rs113642632	A	G	0.0363354	0.00871365	0.013972	16.6015
rs1491722	G	A	-0.00917538	0.00217778	0.665894	17.0953
rs66824191	T	C	0.0285118	0.00674921	0.025551	18.4737
rs2670132	T	C	-0.0139441	0.00313045	0.877105	19.1295
rs75738250	A	T	0.0117912	0.00279678	0.176482	18.4428
rs186735270	T	G	0.0633747	0.0144771	0.005786	21.0875
rs144943796	T	C	0.0365692	0.00889549	0.014343	17.2558
rs11942391	A	G	-0.0133022	0.0032084	0.114649	16.3935
rs115888840	G	A	-0.035303	0.00810043	0.017467	19.522
rs116259394	G	A	-0.0311413	0.00743454	0.019781	17.1626
rs115293786	C	T	0.0320521	0.00772513	0.01784	16.4297
rs2058582	G	A	0.0102993	0.00223922	0.698769	20.3791
rs17431105	T	C	-0.0338293	0.00833404	0.016326	16.7747
rs340479	G	A	0.0121312	0.00297237	0.144166	16.5729
rs1318845	C	T	-0.0130453	0.00257421	0.200795	24.9259
rs9995957	C	A	0.00857005	0.0020803	0.577892	16.3522
rs1461742	A	G	0.00931348	0.00205849	0.554134	19.5605
rs76572490	G	A	0.0159377	0.00337812	0.106329	22.03
rs4631060	C	G	-0.00912183	0.00211595	0.377812	17.8525
rs13138505	T	C	-0.0093816	0.00226246	0.292588	16.6273
rs6813806	C	T	-0.00944867	0.00228206	0.283361	16.5471
rs35700679	G	A	0.0116524	0.00286087	0.1513	15.9134
rs35675286	A	G	0.0291022	0.00651424	0.028369	21.3074
rs2687960	A	G	-0.0311521	0.00701476	0.023001	19.9045
rs55974657	A	G	-0.0231215	0.00538699	0.038307	17.9756
rs13185436	A	G	0.00866842	0.00209708	0.602603	16.4238
rs58824859	C	A	0.0118268	0.00219366	0.365075	29.5914
rs6869463	G	A	-0.0392211	0.00948543	0.012767	17.6964
rs329177	A	G	0.0107315	0.00216058	0.611738	24.9656
rs141928746	G	A	-0.0335981	0.00788263	0.018582	18.7894
rs27152	T	C	-0.0100751	0.00219189	0.663321	20.6906
rs1372504	A	G	0.0103554	0.00211393	0.373673	22.9065
rs12515259	T	C	0.0341447	0.00832997	0.015302	16.0338
rs145481102	G	A	-0.0395694	0.00941734	0.01569	22.0703
rs6880645	T	C	-0.00871552	0.00205132	0.470525	17.2724
rs56118546	G	T	-0.0175571	0.00285444	0.15565	36.974
rs1422533	A	G	-0.0191091	0.00443048	0.94276	17.9853
rs6888766	A	G	0.0109783	0.00252582	0.57888	26.816
rs114836545	G	T	-0.043162	0.00992316	0.010871	18.2836
rs114433024	A	G	0.0334699	0.0074954	0.018978	19.036
rs17513184	T	C	-0.018716	0.0038227	0.083064	24.3506
rs79256827	A	G	-0.0275949	0.00625371	0.028157	19.0185
rs67199193	T	C	-0.0137047	0.0031451	0.120234	18.1331
rs76892360	C	T	-0.0115719	0.00255586	0.202553	19.7418
rs9260734	A	G	0.0120719	0.00285678	0.151264	17.0765
rs79475047	C	T	0.0369793	0.00626977	0.027316	33.1611
rs9368527	A	C	-0.0111924	0.00212721	0.368826	26.6162
rs114708313	T	A	0.0227095	0.00426159	0.066003	29.0169
rs143565523	T	A	-0.0373735	0.00846033	0.018644	23.3252
rs12210207	C	T	-0.00890205	0.00218334	0.669458	16.0055
rs112513571	A	G	0.048533	0.0119536	0.007439	15.874
rs75359967	G	C	-0.0176484	0.00376388	0.083037	21.6455
rs112098882	A	C	-0.0163584	0.00401111	0.070994	16.1087
rs74957515	G	C	0.013997	0.00311227	0.129158	20.1125
rs142551588	A	G	0.0392885	0.0092063	0.014371	19.9557
rs7776279	A	G	0.0118368	0.00227307	0.714735	26.0731
rs9495443	C	A	-0.00923118	0.00219605	0.334297	17.3087
rs4706101	C	T	-0.00860047	0.00205885	0.530257	16.8163
rs7760633	T	C	-0.00985243	0.00214122	0.370453	20.6625
rs12203592	T	C	0.0196624	0.00243611	0.219436	60.4347
rs243500	C	G	0.00966257	0.00209446	0.43408	20.9336
rs7802712	T	C	0.00984267	0.00240836	0.238387	16.054
rs13226587	T	C	-0.00969598	0.00221695	0.307403	18.2688
rs113947297	A	G	-0.0240129	0.00544239	0.03659	18.5524
rs4721275	T	C	-0.0225678	0.00533607	0.961737	17.1061
rs17657881	C	T	-0.0325089	0.00772814	0.017817	16.8799
rs62458757	G	C	-0.0238946	0.0056941	0.034938	17.5708
rs11561942	T	C	0.0116049	0.00275024	0.169897	17.3356
rs73116431	T	A	0.0352067	0.00860097	0.015508	17.2726
rs35745455	G	A	-0.00908376	0.00204479	0.50472	18.8265
rs7787278	A	G	-0.00918235	0.00205016	0.474036	19.1872
rs17161504	C	A	0.0246228	0.00604758	0.03013	16.1706
rs17688839	T	A	0.01259	0.00260732	0.193249	22.5549
rs724643	G	A	0.011581	0.00243102	0.769457	21.7151
rs62459096	T	G	-0.0207931	0.00438464	0.070424	25.833
rs142480172	T	C	-0.0220474	0.00541272	0.042299	17.9727
rs73085844	G	T	-0.0331207	0.00648004	0.025544	24.9219
rs6954825	C	T	0.0134611	0.00279712	0.158973	22.112
rs35621351	C	T	-0.0350603	0.00742849	0.019349	21.2882
rs3757541	G	A	0.00895363	0.00212078	0.366548	16.9895
rs55974805	T	C	-0.0113675	0.00237872	0.245752	21.8613
rs113390547	T	C	0.0149439	0.00366714	0.086294	16.0714
rs10261704	C	A	-0.00939753	0.00220232	0.325312	17.6917
rs13254457	C	A	-0.0114495	0.00239699	0.243279	22.0266
rs80339785	T	C	-0.023713	0.0051799	0.04104	20.1984
rs10094026	A	G	0.0150639	0.00304795	0.130178	23.4517
rs117231954	T	C	-0.0337654	0.00785622	0.021544	21.9354
rs77205736	T	C	0.0148569	0.00229517	0.274855	40.1515
rs72633596	C	G	-0.0121203	0.00244662	0.225247	23.3981
rs7844764	G	C	-0.00971787	0.0022076	0.686559	18.5487
rs77039956	G	T	0.0254901	0.00583228	0.032181	18.4703
rs1217106	G	A	0.0140134	0.00249759	0.782419	30.5122
rs77586137	A	G	-0.0154582	0.00334203	0.113504	21.9452
rs4733717	A	C	0.00886779	0.00213298	0.634145	16.652
rs13272918	T	A	0.0103969	0.0024681	0.220904	16.9801
rs9644485	C	T	0.00876809	0.00205531	0.479044	17.5115
rs148740666	C	T	0.04203	0.00958447	0.012007	19.1269
rs2618129	G	A	0.00871826	0.00206288	0.558125	17.1092
rs2511621	C	T	-0.00841584	0.00205537	0.468939	16.0989
rs11783274	C	T	0.00897102	0.0021848	0.674171	16.1355
rs10512199	C	G	0.0223965	0.00477542	0.048679	21.2014
rs7867103	C	T	0.00971507	0.00233636	0.739258	16.605
rs1010548	C	T	-0.0355561	0.00855797	0.014509	16.499
rs118091313	A	G	0.0867972	0.0176302	0.003383	23.1833
rs10116277	T	G	0.00972771	0.00204522	0.484233	21.5707
rs10757132	T	C	0.0103895	0.00239182	0.243014	18.1237
rs12002689	C	T	-0.00895115	0.00208633	0.420117	17.8158
rs9409053	G	C	-0.0170745	0.00411137	0.068641	17.0112
rs10983735	A	G	0.0156804	0.00283547	0.154461	29.3085
rs35138580	T	C	0.0100366	0.00229683	0.277493	18.4334
rs1340247	A	G	-0.00857824	0.00210631	0.385201	15.9058
rs34623735	T	C	0.0107705	0.00218214	0.33449	23.569
rs112142158	T	C	0.0408918	0.00931706	0.013701	20.6238
rs35768998	G	T	-0.0142969	0.00325512	0.117827	19.3918
rs116991525	T	G	-0.0566778	0.0129897	0.006579	19.1627
rs77535274	T	C	-0.0201091	0.00461571	0.05161	18.0652
rs7910200	T	C	-0.0102176	0.00207188	0.424276	23.2752
rs3740390	T	C	0.0209748	0.00377883	0.079749	29.4682
rs78546077	C	T	-0.0296602	0.00660082	0.02667	20.8433
rs72841746	A	G	0.0282657	0.00690116	0.024608	17.503
rs10763652	T	C	0.00866184	0.00210929	0.397767	16.4041
rs4838594	C	T	0.0113964	0.00241321	0.239895	21.6154
rs1906469	G	T	0.0127048	0.00301138	0.860898	17.6424
rs7089175	T	C	-0.00946298	0.00206188	0.51929	20.4025
rs61922365	G	A	0.0370896	0.00894567	0.013845	17.1428
rs574223	G	T	0.00837883	0.002053	0.480933	15.9961
rs117392835	G	A	0.0326984	0.00733252	0.022024	21.019
rs148405841	G	A	0.0375057	0.00848919	0.015948	20.149
rs10902012	T	C	0.0110942	0.00271889	0.176525	16.3301
rs11042316	A	G	-0.0100617	0.00238142	0.256714	17.6314
rs7127081	A	G	0.0153298	0.00350182	0.102809	19.7845
rs2355023	C	T	0.0093097	0.00222051	0.334833	17.6185
rs12278204	C	G	0.0171331	0.00392728	0.076591	18.9487
rs10750459	T	C	-0.00985303	0.00210846	0.417906	21.5549
rs6589520	G	T	0.0225775	0.0049727	0.044514	19.7883
rs12576368	C	T	-0.0100138	0.00226437	0.285352	18.6641
rs10838511	T	C	0.0180857	0.00395544	0.072984	20.1986
rs12819929	C	T	-0.0238986	0.00555167	0.03583	18.0087
rs79232384	T	C	-0.0221341	0.00500931	0.04415	18.8704
rs7953795	C	T	-0.00880547	0.0021256	0.63274	16.4453
rs61746285	A	G	0.0300981	0.00618418	0.028151	22.6206
rs78539764	C	T	-0.030081	0.00627021	0.027798	22.3197
rs11049241	A	C	0.0124993	0.00263194	0.186886	21.6687
rs116908278	C	T	-0.0307697	0.00746293	0.020042	16.972
rs55643000	G	T	-0.0204187	0.00428631	0.062116	22.1688
rs12229183	A	C	0.0106556	0.00250409	0.211468	17.2806
rs34980350	T	C	-0.00966117	0.00228782	0.2899	17.5374
rs11050937	A	G	0.0204	0.00474785	0.049006	17.7021
rs58709801	G	A	-0.0150792	0.00339399	0.101208	18.8785
rs964841	A	G	-0.008606	0.00205126	0.466198	16.8226
rs73218301	C	T	-0.0113838	0.00264045	0.188129	18.0657
rs140466439	A	G	0.0299701	0.0071067	0.021735	17.4313
rs4512985	C	G	0.0105435	0.00210764	0.600384	24.3429
rs72655898	G	A	-0.0107992	0.00228306	0.286147	21.7428
rs61434330	A	G	0.0208915	0.00482695	0.048544	18.3993
rs4771073	G	A	0.0160831	0.00318004	0.881571	24.6483
rs1336932	A	G	0.0103342	0.00227883	0.719855	19.657
rs272076	A	G	0.00931244	0.00228512	0.722996	15.8522
rs117279471	G	A	0.0315939	0.00761444	0.020394	18.2011
rs9563009	C	A	-0.01216	0.00285846	0.152622	17.4542
rs4772055	A	G	-0.0126877	0.00284961	0.844038	19.3412
rs9317530	G	A	-0.00948103	0.00215943	0.655666	18.523
rs9529597	T	A	-0.0128482	0.00311482	0.123818	16.3456
rs180782975	A	T	0.0380838	0.00880137	0.016587	21.5933
rs76680470	T	G	-0.0117014	0.00270963	0.278428	25.1072
rs989909	G	A	0.00846073	0.0020502	0.489778	16.3273
rs117785628	A	G	-0.0266795	0.00632001	0.027965	17.66
rs17183866	G	A	-0.0133766	0.00298925	0.136756	19.28
rs10083354	A	G	0.010597	0.0023751	0.293266	21.2431
rs10498638	C	T	0.0107873	0.00264	0.188308	16.234
rs138913064	A	G	0.0167025	0.003952	0.072988	17.2281
rs11844580	A	G	-0.0132439	0.00284617	0.153233	20.7722
rs148811660	C	G	0.0262418	0.00595147	0.031823	19.3651
rs75591339	C	T	-0.0231955	0.00488467	0.046759	21.8882
rs72729349	C	T	0.0136573	0.00318572	0.118278	17.7543
rs137867530	T	C	-0.0384693	0.00794035	0.017336	23.0099
rs78763805	A	G	0.0277776	0.00652231	0.027146	18.5986
rs145468213	A	G	-0.0433805	0.00968684	0.014815	25.0691
rs78703109	C	G	0.0394875	0.00905433	0.014982	21.0024
rs7494865	T	C	-0.0263772	0.00643533	0.973467	16.4023
rs182075682	T	A	0.0432875	0.0092875	0.015915	26.7851
rs16964113	C	T	0.0130205	0.00304056	0.130943	17.6086
rs192808179	A	G	-0.0466908	0.0107179	0.010088	19.8701
rs35731545	T	C	-0.0330729	0.00786403	0.018156	17.7969
rs77498969	A	G	0.0208367	0.00500143	0.04474	16.9361
rs1629592	C	T	0.00907223	0.00207907	0.424303	18.35
rs35695082	C	T	0.0116566	0.00278544	0.161343	16.781
rs10852602	A	C	0.0149971	0.00273431	0.16794	28.6847
rs78969252	G	A	-0.0347012	0.008058	0.016376	17.7037
rs62033189	C	T	-0.0118266	0.00283949	0.153001	16.5438
rs78387400	A	G	0.0271431	0.00585868	0.031972	20.8119
rs117145198	T	C	-0.0125696	0.00283777	0.157225	19.1079
rs72795429	T	C	-0.0287129	0.00600813	0.029919	21.8395
rs139124718	A	G	-0.049582	0.0112248	0.009082	20.1931
rs145957749	A	C	-0.0316234	0.00703013	0.023077	20.5775
rs138336089	C	A	0.0287916	0.00670682	0.024963	18.4156
rs144060337	T	C	-0.0359043	0.00862608	0.015136	17.5395
rs12451892	C	T	0.00970902	0.00212158	0.380091	20.2722
rs4889962	T	C	-0.0127698	0.00313904	0.122995	16.0545
rs146690527	A	G	-0.054104	0.0132702	0.006701	17.7835
rs35865358	A	G	-0.00867526	0.00206631	0.532241	17.1015
rs62062033	T	C	0.0129274	0.00275083	0.172431	21.7659
rs74251463	C	G	0.020064	0.00441137	0.057989	20.0711
rs117491547	T	C	-0.0233446	0.00548495	0.038039	18.2011
rs34722237	T	C	-0.0118588	0.00291254	0.149727	16.341
rs7244816	G	A	0.0140592	0.00335008	0.11336	18.1328
rs72642437	T	C	0.0946143	0.0183509	0.003807	30.986
rs177656	T	G	0.0109705	0.00257404	0.797883	17.7147
rs75914384	C	T	-0.0236403	0.00572472	0.034013	16.7595
rs11663903	A	G	-0.00848027	0.00207362	0.429281	16.0814
rs149332950	G	A	0.0713056	0.0163795	0.004049	18.7141
rs2278801	G	A	0.00965141	0.00215941	0.344872	19.2089
rs62100236	A	G	-0.00958613	0.00221132	0.310525	17.9572
rs9960068	A	C	0.0102926	0.0024812	0.226828	16.9575
rs17183854	G	T	-0.0429541	0.00901484	0.013342	22.1682
rs3916875	A	G	-0.0359277	0.00783716	0.018434	21.3173
rs7252287	A	G	-0.00883001	0.00204599	0.483149	17.7708
rs256335	T	C	0.00848971	0.00205482	0.468456	16.3807
rs73596615	A	G	0.0126092	0.00299506	0.134942	16.9397
rs62119705	T	C	0.00992086	0.00215778	0.658049	20.2142
rs62111201	A	T	-0.0123732	0.00284475	0.153295	18.1368
rs8113070	A	C	-0.00962694	0.0023549	0.255005	16.0701
rs146983562	C	T	0.0140036	0.00340403	0.100816	16.2254
rs6082786	A	G	-0.0088731	0.00207444	0.474683	17.919
rs77425254	G	C	0.0419751	0.0101171	0.010478	16.6735
rs62191763	T	C	0.0110977	0.00266241	0.183772	16.8615
rs6043520	C	T	0.00962425	0.00213901	0.39336	20.1739
rs577491	G	A	0.010435	0.00249636	0.785327	16.7553
rs71351659	G	A	-0.0247331	0.00558611	0.03744	20.1213
rs6083408	T	C	0.0254655	0.00608815	0.029369	16.8728
rs145183657	G	C	0.0449497	0.00947363	0.01494	27.1391
rs79039084	A	G	0.0378974	0.00923703	0.012442	16.1069
rs2838761	G	A	0.0139755	0.00304505	0.130449	20.2212
rs112504638	A	G	0.0165959	0.00387592	0.07693	17.8513
rs5764616	A	G	-0.0149575	0.00351124	0.096155	17.7469
rs714020	T	C	0.0123158	0.00243998	0.230477	24.5531

## Sheet: sTable4
SNP	effect allele	other allele	beta	se	eaf	F
rs79150411	C	G	-0.0311106	0.00721016	0.021259	18.3808
rs2014788	T	C	0.00860008	0.00210275	0.476513	16.8393
rs116453595	A	G	-0.0385824	0.0086273	0.015547	20.7948
rs6667345	T	C	0.0127208	0.00245612	0.270243	29.1265
rs116103231	A	G	-0.0427043	0.00971565	0.013463	22.1071
rs487230	G	A	-0.00981348	0.00240852	0.758694	16.0924
rs2405519	T	C	-0.0183182	0.00438962	0.0587	16.9227
rs111288222	T	C	-0.0347217	0.00841241	0.016208	17.5458
rs66536721	G	A	0.0108115	0.00250701	0.217592	18.1629
rs78379279	C	T	-0.0344152	0.00716928	0.022291	23.5598
rs4656206	T	C	-0.00852584	0.00208958	0.431065	16.2712
rs77880816	G	C	0.0110974	0.00267115	0.185804	17.0045
rs186806059	T	C	-0.0368162	0.00898012	0.020621	24.9844
rs145882720	A	G	0.0671672	0.0164809	0.004195	17.2012
rs7514956	C	A	-0.0146107	0.00265248	0.186513	29.5616
rs72654155	T	C	0.0132622	0.00285461	0.154516	20.9722
rs7519873	G	A	-0.0112386	0.00238564	0.746491	21.8161
rs12089815	A	G	-0.0106176	0.00207925	0.548637	25.4797
rs79330479	T	G	0.0475261	0.0104235	0.01191	24.2608
rs6677442	G	A	0.0144906	0.00328514	0.111118	18.9294
rs1010241	A	C	-0.00917492	0.00214134	0.637707	17.751
rs28421715	T	A	0.0195382	0.00417891	0.065002	21.1759
rs35233950	T	C	-0.0113409	0.00242635	0.240945	21.4694
rs75466245	C	T	-0.0131916	0.00320179	0.118405	16.5796
rs142169922	G	C	-0.0419387	0.0103027	0.010734	17.0468
rs72780228	C	G	-0.012709	0.00292171	0.148868	18.6792
rs10172295	A	G	-0.011327	0.0020994	0.416147	28.4517
rs13421943	T	C	0.0142508	0.00310448	0.12919	20.8529
rs62180536	T	C	-0.0277279	0.00620214	0.028932	19.7151
rs13413741	G	A	-0.011882	0.00267449	0.181503	19.1433
rs62122849	T	C	0.0145584	0.00350085	0.100742	17.5251
rs2300477	G	A	-0.00913322	0.00210671	0.591003	18.4033
rs13035764	C	G	0.00951637	0.00210102	0.44594	20.4226
rs56181709	T	C	-0.010409	0.00249258	0.219936	16.9661
rs77284918	A	G	0.0254197	0.00599981	0.031536	18.0123
rs7579742	G	A	0.0140952	0.00345837	0.106393	17.2401
rs3792242	G	A	0.0104864	0.00250833	0.216652	17.0337
rs6749467	A	G	-0.0116612	0.00209584	0.46467	30.8729
rs13429081	T	A	0.0134535	0.00266115	0.186042	25.0158
rs13017899	G	T	-0.0750258	0.0161527	0.995848	21.2425
rs356543	G	A	0.0105854	0.00237144	0.745173	19.4202
rs76083277	G	C	-0.0183705	0.00447541	0.056469	16.4115
rs1897405	T	A	0.0103989	0.00220355	0.325756	21.678
rs73080506	A	G	0.0115584	0.00266731	0.183565	18.2744
rs114655744	A	G	-0.0325331	0.00767749	0.019169	18.1628
rs9835043	T	G	0.0270139	0.00655085	0.026391	17.1141
rs7432792	G	A	0.00899372	0.00207927	0.44311	18.2178
rs1491722	G	A	-0.0101317	0.00219621	0.665894	20.8444
rs689953	T	C	-0.00876927	0.0020786	0.55425	17.3405
rs144720952	G	A	0.0498804	0.00975627	0.014107	31.5827
rs4686547	G	T	0.0106333	0.00220493	0.674857	22.6441
rs12637852	T	C	-0.010474	0.00227847	0.288069	20.535
rs5186	C	A	-0.00958207	0.0022434	0.30279	17.6914
rs34831006	A	T	0.0810886	0.0190833	0.005578	33.2883
rs2670132	T	C	-0.0132811	0.00315694	0.877105	17.3537
rs2904196	C	T	0.0108179	0.00244712	0.754592	19.7798
rs141891262	C	T	-0.0302443	0.00713791	0.022239	18.154
rs61197725	A	G	0.0193324	0.004713	0.051962	16.8044
rs2058582	G	A	0.0105412	0.00225817	0.698769	21.3475
rs1880865	A	G	-0.0121328	0.00268737	0.179361	19.776
rs115637654	C	A	0.0361017	0.00824834	0.015888	18.5997
rs1461742	A	G	0.00902757	0.002076	0.554134	18.378
rs17431105	T	C	-0.0342428	0.00840496	0.016326	17.1873
rs62342733	A	G	-0.0151659	0.00366937	0.086417	16.5738
rs2687960	A	G	-0.0303281	0.00707412	0.023001	18.8655
rs1318845	C	T	-0.0141726	0.00259612	0.200795	29.4196
rs329177	A	G	0.0108766	0.00217897	0.611738	25.6453
rs27152	T	C	-0.0118668	0.00221054	0.663321	28.7035
rs141350365	G	A	0.0186076	0.00447592	0.05712	17.0202
rs10515343	G	A	-0.0441969	0.00950358	0.012202	21.489
rs141928746	G	A	-0.0359953	0.00794971	0.018582	21.5661
rs28652964	C	T	-0.0463634	0.0109425	0.01003	19.4809
rs13358998	G	A	-0.0114942	0.00276172	0.170705	17.0707
rs12522747	A	G	-0.0141556	0.00317117	0.120536	19.3878
rs4704416	C	A	-0.0103262	0.00233842	0.268443	19.1125
rs58824859	C	A	0.0108149	0.00221233	0.365075	24.7446
rs2060296	A	G	0.00892752	0.00211551	0.446347	17.9767
rs114836545	G	T	-0.0456586	0.0100076	0.010871	20.4599
rs115725151	A	G	-0.0275454	0.00647686	0.02611	17.6097
rs2431108	C	T	0.00939951	0.00219675	0.328309	17.7828
rs17513184	T	C	-0.0199381	0.00385523	0.083064	27.6343
rs72808024	C	A	-0.0170289	0.00290612	0.148435	33.4542
rs6888766	A	G	0.0116293	0.00254732	0.57888	30.0904
rs139719165	T	C	-0.0561567	0.013117	0.00706	20.1775
rs74957515	G	C	0.0157546	0.00313862	0.129158	25.4804
rs7753643	C	G	-0.0219313	0.00483749	0.048085	20.0943
rs78648104	C	T	-0.0166905	0.00368743	0.085735	19.9299
rs9368527	A	C	-0.00908619	0.00214522	0.368826	17.5417
rs12210207	C	T	-0.00962583	0.00220182	0.669458	18.7139
rs2038152	C	T	0.0095946	0.00226325	0.648088	19.1628
rs9354437	G	A	-0.00905951	0.0022008	0.67158	16.5225
rs76637059	G	A	-0.0266756	0.00655486	0.028582	18.0329
rs77255816	T	C	0.0299054	0.00547093	0.036924	29.0266
rs12203592	T	C	0.01937	0.00245674	0.219436	58.6509
rs12211832	C	T	-0.00911135	0.00206521	0.485049	18.9258
rs9495443	C	A	-0.0109825	0.00221464	0.334297	24.4989
rs115860766	T	C	0.0200101	0.00383693	0.077984	26.2768
rs6925170	T	C	-0.00907451	0.00207402	0.519936	18.76
rs55654463	G	A	-0.0116216	0.00266305	0.183865	18.4982
rs7776279	A	G	0.0116503	0.00229231	0.714735	25.258
rs4729730	C	G	-0.0111451	0.00258934	0.801197	18.0579
rs243500	C	G	0.00926571	0.00211213	0.43408	19.2495
rs62459096	T	G	-0.0213039	0.00442163	0.070424	27.1177
rs4721275	T	C	-0.0263835	0.00538109	0.961737	23.3794
rs73085844	G	T	-0.033113	0.00653471	0.025544	24.9103
rs6960011	G	A	-0.010116	0.00218438	0.340039	20.9604
rs78725386	C	T	-0.0151964	0.00347158	0.097082	18.4759
rs62484669	A	G	0.0160514	0.0034763	0.097833	20.7555
rs55974805	T	C	-0.0112793	0.00239879	0.245752	21.5233
rs73116431	T	A	0.0365251	0.00867354	0.015508	18.5904
rs116940741	C	T	-0.0127998	0.00286911	0.16966	21.0657
rs34969378	A	G	-0.011321	0.00222498	0.316195	25.2923
rs17657881	C	T	-0.036717	0.00779334	0.017817	21.5326
rs7787278	A	G	-0.00922237	0.00206746	0.474036	19.3548
rs12113410	A	G	-0.0135367	0.00328084	0.111998	16.6337
rs13246135	T	A	-0.0236021	0.00566772	0.037581	18.3895
rs77205736	T	C	0.0132649	0.00231459	0.274855	32.0082
rs1876281	T	C	-0.0098003	0.0021248	0.407062	21.1584
rs13254457	C	A	-0.0108231	0.00241728	0.243279	19.6825
rs13264741	T	A	0.00896469	0.00207358	0.47908	18.3057
rs2511621	C	T	-0.00853863	0.00207276	0.468939	16.572
rs1217106	G	A	0.0145574	0.00251872	0.782419	32.9269
rs800507	T	G	0.0105845	0.00243665	0.764747	18.3963
rs77160823	C	T	-0.0174092	0.00374266	0.09755	24.3523
rs10094026	A	G	0.0150356	0.00307374	0.130178	23.3637
rs77039956	G	T	0.0274031	0.00588163	0.032181	21.3465
rs116925111	G	T	0.0421812	0.0103364	0.010641	17.0967
rs1551029	G	A	0.0090569	0.00208456	0.559726	18.4499
rs56031800	C	G	-0.0109985	0.00247175	0.224221	19.2051
rs2922385	C	A	-0.00998209	0.00223197	0.691553	19.3993
rs1340247	A	G	-0.0091028	0.00212413	0.385201	17.9105
rs1010548	C	T	-0.0378576	0.00863038	0.014509	18.7039
rs118091313	A	G	0.0902796	0.0177794	0.003383	25.0807
rs10757132	T	C	0.0103177	0.00241206	0.243014	17.874
rs76359123	T	C	0.0333321	0.00816371	0.016289	16.249
rs10512199	C	G	0.0226395	0.00481583	0.048679	21.6639
rs1537371	A	C	0.00896631	0.00206254	0.500791	18.3444
rs16912035	A	G	0.014683	0.00353624	0.094514	16.8402
rs7867103	C	T	0.0102466	0.00235613	0.739258	18.4716
rs10983735	A	G	0.0138036	0.00285946	0.154461	22.7128
rs12002689	C	T	-0.00864814	0.00210398	0.420117	16.6301
rs76395225	A	T	-0.0140139	0.0033676	0.105336	16.8925
rs3740390	T	C	0.0201657	0.00381085	0.079749	27.2387
rs1906469	G	T	0.0136411	0.00303689	0.860898	20.3385
rs72841746	A	G	0.0289824	0.00695964	0.024608	18.4018
rs1934641	T	C	-0.0149924	0.00333489	0.890967	19.9296
rs4933236	C	T	0.00960451	0.00211355	0.390855	20.0458
rs79726665	T	C	-0.0309291	0.00708729	0.021738	18.5672
rs4838594	C	T	0.0114893	0.00243366	0.239895	21.9693
rs11257053	C	T	-0.0155275	0.00375709	0.082092	16.5822
rs138491532	T	C	0.0423305	0.00930582	0.013169	21.2538
rs79858230	T	C	-0.0190582	0.00417646	0.067024	20.73
rs78546077	C	T	-0.0301745	0.00665675	0.02667	21.5723
rs11016225	G	A	-0.00973085	0.00210617	0.399725	20.7371
rs7923340	A	G	0.00962496	0.00227221	0.293293	17.5258
rs117825992	A	G	-0.0342769	0.00806369	0.016583	17.4881
rs7910200	T	C	-0.0104209	0.00208943	0.424276	24.2106
rs117392835	G	A	0.0323766	0.00739433	0.022024	20.6073
rs2863156	A	C	0.013236	0.00318597	0.12034	16.9269
rs149827261	T	G	-0.0130746	0.00297849	0.146904	19.5535
rs10750459	T	C	-0.00892175	0.00212623	0.417906	17.673
rs11042316	A	G	-0.0105732	0.0024015	0.256714	19.4695
rs61922365	G	A	0.0401869	0.00902108	0.013845	20.1253
rs142281119	G	T	-0.0583243	0.0137828	0.006309	19.4647
rs10734177	C	A	-0.0100208	0.0021091	0.589252	22.1827
rs12278204	C	G	0.0167577	0.00396039	0.076591	18.1275
rs7929358	A	T	0.0202211	0.00479934	0.048787	17.3193
rs12576368	C	T	-0.00992888	0.00228346	0.285352	18.3489
rs78539764	C	T	-0.0301665	0.00632312	0.027798	22.4467
rs145634756	A	G	-0.043544	0.0101801	0.011015	18.8524
rs77047155	A	C	0.0246375	0.00561076	0.036029	19.2418
rs1732330	A	T	-0.00987714	0.00220584	0.670861	19.6612
rs146907661	T	C	0.0434359	0.0100685	0.012532	21.3096
rs7302816	C	A	0.0118725	0.00260149	0.199617	20.5549
rs61746285	A	G	0.0280806	0.00623636	0.028151	19.6898
rs11049241	A	C	0.0137015	0.00265415	0.186886	26.0372
rs12229183	A	C	0.0122616	0.00252522	0.211468	22.8819
rs77147615	C	T	0.021885	0.00534073	0.039101	16.4247
rs7979109	C	T	-0.0100986	0.00235634	0.269331	18.3175
rs111821301	A	G	-0.0093717	0.00209409	0.57353	19.6073
rs10848647	G	A	-0.00999055	0.00209863	0.588385	22.063
rs825000	T	C	-0.0182559	0.00449241	0.056832	16.3053
rs272086	A	G	0.0107522	0.00232792	0.729185	20.8372
rs4772056	C	G	-0.0131585	0.00301787	0.860942	18.9199
rs4512985	C	G	0.00966513	0.00212544	0.600384	20.4561
rs9536450	A	T	-0.0124161	0.00288888	0.152589	18.1939
rs9568486	C	T	-0.011928	0.00284971	0.154736	16.9847
rs61434330	A	G	0.0205062	0.0048677	0.048544	17.7269
rs72655898	G	A	-0.0114916	0.00230233	0.286147	24.6201
rs1960195	G	A	0.0180017	0.00371351	0.914941	23.0183
rs17090402	G	A	-0.0229608	0.00551948	0.040352	18.6332
rs9805506	C	A	0.013153	0.00312866	0.126236	17.4167
rs61979822	T	C	0.010365	0.00234061	0.298899	20.5484
rs177408	G	C	0.00923012	0.00212637	0.605007	18.5824
rs80228522	T	C	-0.0250347	0.00613559	0.030871	17.1142
rs17183866	G	A	-0.0141996	0.00301444	0.136756	21.7253
rs8006531	G	A	0.0120433	0.0026879	0.715965	26.9205
rs718059	A	G	-0.0126273	0.00282787	0.16649	20.1955
rs1290203	G	A	-0.00869889	0.00210136	0.454896	17.1261
rs7164742	T	C	-0.00997814	0.00226267	0.70291	18.9768
rs78703109	C	G	0.0384699	0.00913059	0.014982	19.9339
rs2291620	G	A	0.00898215	0.00214703	0.372078	17.2044
rs137867530	T	C	-0.0346266	0.00800723	0.017336	18.6428
rs7169086	T	C	-0.0111219	0.00242923	0.23543	20.3223
rs7177611	A	G	-0.00958437	0.00228917	0.292346	17.3454
rs117371121	A	G	-0.0287416	0.00677167	0.024573	18.0723
rs77498969	A	G	0.0230156	0.00504355	0.04474	20.6632
rs11855821	A	G	-0.0118372	0.00233568	0.282788	25.938
rs192808179	A	G	-0.0489147	0.0108082	0.010088	21.8079
rs151323121	A	G	-0.0400813	0.00883416	0.015691	22.6464
rs381159	A	G	-0.0117087	0.00267298	0.18244	18.6635
rs72795429	T	C	-0.0275137	0.00605881	0.029919	20.0534
rs145957749	A	C	-0.0293336	0.00708943	0.023077	17.7055
rs10852602	A	C	0.0133403	0.00275738	0.16794	22.6972
rs1629592	C	T	0.0093209	0.00209661	0.424303	19.3697
rs78969252	G	A	-0.0376404	0.00812597	0.016376	20.8296
rs35834101	A	G	-0.0133944	0.0030619	0.139729	19.6836
rs72823561	T	C	-0.0130889	0.00288892	0.154525	20.4287
rs2911169	A	T	-0.00948667	0.00226075	0.696607	17.3604
rs8614	A	C	0.0139093	0.00267704	0.182486	26.343
rs74251463	C	G	0.020564	0.00444855	0.057989	21.0839
rs117590576	C	A	0.0343278	0.00828401	0.016078	17.0147
rs80347400	G	A	0.0134097	0.00291145	0.150612	20.9961
rs4791906	T	C	0.00936133	0.0021441	0.376314	18.7728
rs34722237	T	C	-0.0130285	0.00293708	0.149727	19.7235
rs116973689	T	C	0.0122634	0.00274955	0.16995	19.3635
rs7219431	C	T	0.00924651	0.00212026	0.566176	19.1671
rs9956255	G	A	-0.00890704	0.00209208	0.507331	18.0988
rs138950292	T	C	0.0820042	0.018339	0.003266	19.9804
rs2290154	C	T	0.00890405	0.00215793	0.358312	16.6379
rs17183854	G	T	-0.0479436	0.0090906	0.013342	27.617
rs10468700	T	C	-0.00893942	0.00210887	0.576279	17.8102
rs72642437	T	C	0.0905396	0.0185051	0.003807	28.3747
rs2242523	T	C	-0.0092558	0.00208112	0.457075	19.404
rs143201467	A	G	-0.0617832	0.0144099	0.005201	18.026
rs11881538	G	A	0.00883379	0.00217609	0.655974	16.0735
rs1978728	T	C	-0.00956241	0.00215074	0.360516	19.2409
rs77853326	A	G	-0.0245956	0.00554815	0.035949	19.1354
rs285681	A	G	0.0110113	0.00265125	0.185681	16.7332
rs62119705	T	C	0.0101454	0.00217592	0.658049	21.1395
rs112304856	G	C	0.0399619	0.00903905	0.013926	20.0154
rs77087342	A	G	0.0438133	0.0100709	0.010825	18.7607
rs6134106	A	C	0.0472103	0.0113588	0.008339	16.8225
rs4815138	A	G	0.0095482	0.00216092	0.377845	19.561
rs17225014	C	T	0.0116585	0.0026818	0.18493	18.6993
rs73333868	T	A	0.0251927	0.00617711	0.029038	16.3327
rs71351659	G	A	-0.0235579	0.00563308	0.03744	18.2547
rs6033676	G	A	-0.00987136	0.00238451	0.253547	16.8327
rs145183657	G	C	0.0430263	0.00955328	0.01494	24.8664
rs13047562	A	G	-0.014191	0.0034043	0.10235	16.8873
rs990393	T	C	0.00900697	0.002094	0.57815	18.059
rs2838761	G	A	0.0148075	0.00307066	0.130449	22.7003
rs117878224	G	A	-0.0455208	0.00966778	0.011683	21.8376
rs139916	A	G	0.0114078	0.00240552	0.248206	22.164

## Sheet: sTable5
SNP	effect allele	other allele	beta	se	eaf	F
rs74726685	C	T	-0.0373238	0.00905278	0.757053	16.829
rs10803003	C	G	0.0323445	0.00731909	0.574208	16.8003
rs148251826	C	T	0.133069	0.0312592	0.975747	27.5146
rs2785998	A	C	0.0377141	0.00767752	0.318225	20.2668
rs12753661	T	G	0.10235	0.0241612	0.027673	18.5127
rs2068902	G	A	-0.0738306	0.0157867	0.054216	18.3578
rs6689050	C	G	-0.0321773	0.00749565	0.38249	16.0628
rs2387417	C	T	-0.0427078	0.0105152	0.863671	14.107
rs2802773	C	A	0.0354635	0.00788368	0.307973	17.605
rs10753750	T	C	0.0299991	0.00719921	0.454595	14.6567
rs112904861	T	C	0.10577	0.0259547	0.021143	15.2083
rs11588719	A	G	-0.0547355	0.0130304	0.082483	14.8933
rs11590664	A	T	-0.0371971	0.00905322	0.191724	14.0844
rs148969065	A	G	-0.142173	0.0349126	0.019807	25.7688
rs4657983	A	G	0.0318027	0.00751907	0.655284	15.0069
rs78150900	C	G	-0.0550897	0.0135549	0.077431	14.2409
rs12617057	G	T	-0.0303337	0.00731317	0.396728	14.4656
rs10166482	A	G	0.0340555	0.00728655	0.421737	18.5766
rs11126606	C	T	0.0325184	0.00733851	0.396208	16.6158
rs78918171	G	A	0.155153	0.0317506	0.013183	20.567
rs2365661	G	A	0.0385365	0.0079888	0.290215	20.0908
rs62141888	T	C	0.041858	0.00916305	0.193731	17.975
rs17425541	C	T	0.0517076	0.0124906	0.095812	15.2145
rs79076824	A	T	-0.0606026	0.0146976	0.064282	14.511
rs148635870	C	T	0.0527383	0.0115743	0.109075	17.7523
rs62106258	C	T	-0.0828669	0.0164112	0.049682	21.2922
rs140190220	A	T	0.152775	0.036875	0.010513	15.9478
rs185799507	C	T	-0.122217	0.027568	0.01823	17.5589
rs4343432	G	A	0.0314025	0.00717167	0.47625	16.1564
rs10210947	T	C	-0.0337498	0.00798463	0.293569	15.5163
rs9834829	C	T	-0.0375771	0.00818849	0.74447	17.643
rs78966919	G	T	0.0996107	0.0241005	0.022978	14.6321
rs9839081	A	G	-0.0343286	0.0077779	0.324356	16.9628
rs72888680	G	C	-0.0673687	0.0157933	0.05445	15.3485
rs7612538	T	C	-0.166158	0.0344052	0.010992	19.7119
rs1040337	T	C	0.0315756	0.00777439	0.648776	14.923
rs74286925	C	T	0.0834427	0.0199679	0.035652	15.7238
rs142425933	C	A	0.112623	0.0269366	0.018643	15.2429
rs7649970	T	C	0.0457057	0.0109027	0.12267	14.7679
rs75349820	C	G	-0.120978	0.0282975	0.016921	15.9914
rs147019088	T	C	0.0889388	0.021175	0.031701	15.9487
rs73168644	G	A	0.0642713	0.0145858	0.066776	16.9078
rs144884331	A	G	-0.0960464	0.0208665	0.030631	17.9906
rs116723457	T	G	-0.121683	0.0287428	0.015841	15.1628
rs149621389	T	C	0.0641811	0.0143303	0.066817	16.87
rs10022614	C	G	-0.0359492	0.00796564	0.278992	17.0748
rs10938397	G	A	0.0317368	0.00724358	0.434204	16.2531
rs75622144	T	C	0.0925308	0.0217302	0.027953	15.2812
rs11726245	G	A	0.0464909	0.0113554	0.111294	14.0427
rs148396372	G	A	-0.0740756	0.0171573	0.04647	15.9705
rs144615549	T	C	0.0311819	0.00719484	0.529918	15.9092
rs147620272	A	T	-0.113368	0.0226886	0.026701	21.9349
rs146426505	A	G	0.137611	0.0324092	0.013485	16.5468
rs17423367	C	T	0.040294	0.00960982	0.172359	15.2134
rs186738476	T	C	-0.0681648	0.01562	0.06375	18.2147
rs74877679	A	G	0.139051	0.027273	0.018005	22.4504
rs1024029	C	T	-0.0349684	0.0072046	0.434645	19.7341
rs17459939	T	C	-0.0366252	0.00871877	0.211677	14.7033
rs155348	A	G	-0.0330336	0.00801811	0.274165	14.2641
rs76952064	C	T	-0.0847853	0.0207873	0.030707	14.0546
rs9448745	T	A	-0.0312288	0.00724838	0.443356	15.8089
rs806794	G	A	-0.0408006	0.00806698	0.274035	21.7489
rs6302	T	C	-0.066959	0.0138718	0.071563	19.5646
rs61322236	C	T	0.0469912	0.0107934	0.142093	17.68
rs11242963	C	T	0.0885219	0.0188416	0.037676	18.66
rs13204294	A	C	0.0546014	0.0122757	0.113249	19.6632
rs1325033	C	T	0.0324337	0.00715961	0.536262	17.1825
rs579742	C	G	-0.055554	0.0122736	0.095844	17.5662
rs145290341	G	T	0.194636	0.0425771	0.011773	28.9387
rs205262	G	A	0.0328552	0.00803324	0.266255	13.8528
rs28457808	G	C	-0.0463365	0.00969375	0.164517	19.3825
rs2019580	C	T	0.130374	0.0295428	0.985088	16.4001
rs10237089	G	T	-0.0379078	0.00829781	0.261961	18.2475
rs6974288	G	A	0.0321707	0.00722386	0.494241	16.9922
rs73585126	A	G	-0.0812584	0.0188737	0.037778	15.7657
rs7461961	A	G	0.0384792	0.00721975	0.5448	24.1126
rs6469351	T	C	0.0389189	0.00764484	0.674137	21.8518
rs73173185	T	G	-0.039306	0.00915138	0.187802	15.4791
rs12549760	G	A	0.054022	0.0131981	0.088103	15.4009
rs10115168	T	C	0.0374729	0.00911736	0.190992	14.2523
rs13289199	T	A	-0.0356768	0.0075422	0.376001	19.6136
rs79027662	T	C	0.0460309	0.010011	0.151109	17.8516
rs1752156	C	T	0.0490448	0.00941484	0.177178	23.0286
rs1509195	C	T	-0.0336044	0.00779245	0.308295	15.8176
rs7020196	T	C	-0.035962	0.00742499	0.580136	20.6882
rs72768171	G	T	0.0428856	0.00917624	0.187966	18.4376
rs7894565	C	T	0.0336119	0.0077599	0.30701	15.788
rs532738076	C	T	0.10584	0.0259855	0.021939	15.7886
rs7086422	A	T	-0.0356863	0.00811761	0.269683	16.4748
rs78764020	A	C	-0.0821589	0.0171391	0.04619	19.5313
rs11214772	T	C	-0.0435818	0.0102846	0.143016	15.291
rs7129717	G	T	-0.052029	0.0123737	0.094084	15.1553
rs55661361	A	G	0.0332144	0.00764536	0.337314	16.1976
rs149115574	T	C	0.12198	0.0290716	0.015808	15.2056
rs11030088	A	G	0.0350324	0.00824807	0.254219	15.2837
rs12799718	G	C	-0.0522558	0.0126675	0.088382	14.4519
rs4755719	A	T	-0.0298746	0.00725142	0.454047	14.5325
rs138756410	C	T	0.130699	0.0321153	0.01384	15.3143
rs7957519	A	G	0.0470989	0.0101303	0.149069	18.4812
rs12370302	C	T	0.0475659	0.0109425	0.1222	15.9411
rs73191118	T	G	-0.0376915	0.00836594	0.244411	17.232
rs12810169	T	C	0.041214	0.00940527	0.180105	16.4751
rs7138803	A	G	0.0302474	0.00738808	0.366216	13.9489
rs118154992	A	G	0.115781	0.0276242	0.021932	18.8861
rs74574792	G	A	0.107996	0.023219	0.025337	18.9167
rs11615734	C	G	0.059738	0.0146979	0.069061	15.0705
rs9556565	C	A	0.0383167	0.00757985	0.358364	22.1701
rs7491585	T	A	0.037935	0.00732093	0.410813	22.8742
rs12855930	T	C	-0.0373663	0.00792835	0.324178	20.0901
rs61955525	T	G	-0.0412838	0.00909167	0.197156	17.7189
rs9525901	T	C	-0.0352269	0.00828767	0.25625	15.5348
rs78048546	A	C	-0.0666836	0.0146635	0.068896	18.735
rs80306134	A	G	0.0637203	0.0155602	0.056801	14.2888
rs76185625	A	G	0.152197	0.0337064	0.011895	17.8819
rs138113458	A	G	0.143762	0.032599	0.012457	16.6997
rs77546365	A	G	-0.0627669	0.0134943	0.076615	18.3057
rs140672900	T	C	-0.103775	0.0240066	0.022739	15.7192
rs1508945	C	A	0.0825754	0.0192531	0.035668	15.4054
rs8038823	G	A	-0.0842785	0.0190747	0.962874	16.6775
rs55650433	T	A	0.131094	0.0301908	0.023203	25.5768
rs12915386	G	A	-0.0328503	0.00743797	0.629852	16.5251
rs2439418	C	T	0.0290766	0.0071632	0.478864	13.8592
rs58648944	G	A	0.0327893	0.00735589	0.595779	17.0065
rs142744027	T	A	-0.0946808	0.0230652	0.026189	15.0172
rs79613976	T	C	0.131591	0.0276309	0.018	20.1021
rs147577344	A	G	0.142002	0.0327471	0.012783	16.7142
rs12918175	G	A	0.032149	0.00748161	0.659013	15.2558
rs1421085	C	T	0.0698383	0.00733884	0.399388	76.7061
rs4613074	C	T	-0.0418093	0.00930427	0.181761	17.0754
rs56180300	C	T	0.0581607	0.0128411	0.098383	19.7066
rs11647618	G	A	-0.0305524	0.00749753	0.650763	13.9354
rs76619482	G	A	0.101929	0.0249521	0.021044	14.0596
rs187737602	T	C	0.139665	0.0340525	0.011086	14.0473
rs4793928	G	C	-0.0387148	0.00832239	0.754737	18.2227
rs4447485	T	C	-0.0450105	0.00988596	0.156381	17.5548
rs2165846	G	A	-0.030699	0.00744872	0.378558	14.5633
rs9898061	A	G	0.0393184	0.00927324	0.201859	16.3597
rs644710	T	C	0.034539	0.00788475	0.292072	16.2015
rs10871777	G	A	0.0399297	0.00845726	0.236282	18.8963
rs148979655	C	T	-0.0807716	0.0185835	0.039242	16.1562
rs16973361	A	C	0.044621	0.0102065	0.148866	16.5701
rs62120394	A	G	0.0450482	0.00798894	0.286985	27.2661
rs546260311	A	G	0.0747702	0.0158117	0.095972	31.8444
rs14093	T	C	0.0927041	0.0219821	0.027496	15.0949
rs2868470	T	C	-0.0322181	0.00762153	0.662453	15.2461
rs76331186	T	C	0.0819036	0.0187127	0.037904	16.0682
rs35174257	A	G	-0.0442961	0.00992705	0.164324	17.6973
rs144839057	C	A	-0.0524261	0.0128609	0.087248	14.3775
rs9978277	G	A	-0.0321485	0.00749587	0.62529	15.9059
rs200371264	A	T	-0.0657664	0.0157958	0.074567	19.6025
rs150268	C	T	0.0316968	0.00766452	0.335274	14.7079
rs4819362	G	A	-0.042344	0.0088732	0.207268	19.349
rs11543052	C	T	0.132168	0.0313351	0.013269	15.0232
rs4823526	A	G	0.0411656	0.00968793	0.164555	15.3026
rs6001008	A	G	0.0335612	0.00744147	0.42427	18.0704

## Sheet: sTable6
SNP	effect allele	other allele	beta	se	eaf	F
rs543874	G	A	0.0475	0.002	0.1952	563.532
rs4660443	T	C	0.0164	0.0021	0.2218	63.8019
rs17425707	C	T	0.0167	0.0028	0.1003	34.6716
rs1213637	T	C	-0.0083	0.0018	0.6625	20.8648
rs284224	T	A	-0.0093	0.0017	0.5446	29.6759
rs12033257	G	A	-0.0146	0.0018	0.3835	66.9286
rs6673081	C	T	-0.01	0.0018	0.5534	33.5026
rs4908118	G	C	-0.0075	0.0017	0.5068	19.4276
rs6701188	T	G	-0.0087	0.0019	0.7552	21.9247
rs2820311	G	A	0.0235	0.0018	0.3369	170.673
rs10915840	A	G	-0.0118	0.0019	0.283	38.6967
rs2791653	G	A	-0.0141	0.0019	0.7577	58.0499
rs7551175	A	G	0.0126	0.0024	0.1522	28.2721
rs2284746	G	C	-0.0104	0.0017	0.5238	37.3476
rs11577970	A	G	0.0087	0.0019	0.3005	21.5318
rs7512146	T	G	-0.0094	0.0017	0.5084	30.4148
rs11577094	T	C	0.0182	0.003	0.08109	38.4867
rs7551507	T	C	-0.0184	0.0016	0.5633	132.328
rs11165643	T	C	0.0206	0.0017	0.5828	163.54
rs2007231	T	C	-0.0104	0.0018	0.6387	34.5402
rs977747	G	T	-0.0169	0.0017	0.5949	109.225
rs2481665	C	T	-0.0161	0.0016	0.4408	101.61
rs10747488	A	C	-0.0123	0.002	0.7601	38.0295
rs10733051	G	A	-0.0097	0.0016	0.4802	36.7263
rs7522338	T	C	0.0093	0.002	0.2399	21.6718
rs2275444	A	G	-0.0093	0.0019	0.714	24.4452
rs12041258	C	T	-0.0146	0.002	0.2287	51.7797
rs2841427	C	T	-0.0096	0.0019	0.7002	26.506
rs1874129	G	T	0.0137	0.0026	0.1344	29.6387
rs1891216	G	T	0.0107	0.0018	0.3759	36.7993
rs1755301	A	G	0.0082	0.0018	0.4255	22.3144
rs870855	T	G	-0.0092	0.0017	0.5855	28.2918
rs6428601	C	A	0.0089	0.0018	0.5541	26.5338
rs1332666	G	A	-0.0082	0.0017	0.5125	23.1474
rs17014375	G	T	0.0172	0.0025	0.1348	47.6705
rs12128352	A	G	0.0083	0.0019	0.2786	19.0989
rs6692586	G	A	-0.0192	0.0023	0.832	71.1947
rs2228552	T	G	0.0127	0.0019	0.6445	41.393
rs12049202	T	C	0.024	0.0022	0.203	128.872
rs6593688	G	A	0.0137	0.0018	0.3733	60.7459
rs4040747	G	T	0.012	0.0025	0.1313	22.679
rs12030246	C	A	0.0135	0.0032	0.08062	18.6329
rs946824	C	T	-0.0206	0.0026	0.859	70.9063
rs12044597	G	A	0.0143	0.0016	0.5029	80.6729
rs1993709	G	A	0.0331	0.0021	0.8177	256.653
rs818524	C	T	0.0106	0.0019	0.6939	31.982
rs11185111	A	G	-0.0129	0.0019	0.3042	48.3578
rs4414033	A	G	0.0129	0.0018	0.627	52.3564
rs10918602	C	T	0.0082	0.0018	0.2813	21.1444
rs12759869	T	C	-0.0086	0.002	0.2526	18.9739
rs12564992	G	A	0.0196	0.0026	0.1144	61.8875
rs7550711	T	C	0.0649	0.005	0.03058	192.039
rs7535528	A	G	-0.0152	0.0018	0.3741	68.4659
rs2235564	T	C	0.0131	0.0018	0.3466	53.7483
rs657452	G	A	-0.0188	0.0017	0.6216	127.646
rs10920678	G	A	-0.0155	0.0016	0.5709	92.8175
rs16849710	G	A	-0.0116	0.0018	0.515	44.7804
rs11118308	G	A	-0.0101	0.0016	0.4703	40.3847
rs10754763	C	T	-0.0128	0.0025	0.8696	25.677
rs239769	C	T	-0.0133	0.0028	0.1067	23.2978
rs1937433	G	C	0.0124	0.0017	0.5358	52.2177
rs6587552	G	A	-0.0173	0.002	0.7591	75.489
rs10907231	T	C	-0.0087	0.0019	0.3485	22.38
rs4653017	T	C	0.0122	0.0018	0.6818	44.3242
rs4589691	G	C	0.0141	0.0024	0.1579	36.3863
rs3764835	A	G	-0.0141	0.0024	0.1528	35.4888
rs1521527	C	G	-0.0121	0.0017	0.5324	49.4336
rs3754963	T	A	-0.0123	0.002	0.2574	39.9937
rs13017833	T	A	-0.0246	0.0048	0.03391	26.6194
rs4482463	A	C	-0.0331	0.0033	0.9213	100.936
rs11889536	G	A	-0.0189	0.0024	0.1493	62.5106
rs10189579	G	A	0.0085	0.0017	0.4094	24.1216
rs2464275	C	T	-0.0077	0.0018	0.3233	17.917
rs10182181	G	A	0.0325	0.0016	0.4753	417.092
rs1260326	C	T	0.0105	0.0017	0.5973	41.6036
rs17399237	C	T	-0.0129	0.0017	0.5497	56.9176
rs10490101	G	C	-0.0141	0.003	0.09185	22.809
rs17016879	G	A	0.0102	0.0024	0.1665	19.6412
rs12373806	C	A	-0.0095	0.0019	0.3133	26.7952
rs934224	T	C	0.0107	0.002	0.7399	30.5178
rs17551974	A	C	-0.0141	0.0022	0.1782	40.2407
rs7571423	T	C	-0.0138	0.0026	0.1548	33.356
rs2693826	A	G	-0.0137	0.0017	0.4421	63.9534
rs1686484	G	A	0.0093	0.002	0.2801	23.6201
rs10490548	T	C	0.0096	0.0022	0.2004	20.1992
rs2861683	C	A	-0.0144	0.0017	0.407	69.1735
rs1371108	A	C	0.0119	0.0018	0.3247	42.5132
rs10197031	C	T	0.0166	0.0019	0.2834	77.3841
rs11687120	A	G	0.009	0.0017	0.4498	27.7027
rs10164776	A	G	-0.0078	0.0017	0.4776	20.9846
rs17203016	G	A	0.015	0.002	0.196	55.7527
rs7594289	G	A	0.0111	0.0017	0.4292	41.4625
rs7598508	C	T	0.0154	0.0018	0.3292	72.4386
rs10189702	A	C	0.0192	0.0047	0.03385	16.3385
rs12618086	T	G	-0.0079	0.0019	0.291	17.6296
rs17025810	A	G	0.0099	0.0021	0.2115	22.4596
rs1445652	A	G	0.0123	0.0022	0.1855	31.1849
rs12328930	C	T	0.0098	0.0017	0.4235	32.381
rs11684751	C	A	-0.0096	0.0018	0.3635	29.4633
rs959535	A	C	0.0138	0.0031	0.09284	22.0764
rs12692585	G	A	0.0081	0.0019	0.244	18.9279
rs10192119	G	T	0.0166	0.0022	0.1673	61.0611
rs17499593	G	C	0.0125	0.0022	0.1897	33.2228
rs1528435	T	C	0.0164	0.0017	0.6331	99.2227
rs1064213	A	G	0.012	0.0017	0.492	49.849
rs3731695	C	T	0.0116	0.0016	0.5582	52.6651
rs4358081	C	A	0.0097	0.0017	0.4631	32.2844
rs3772062	C	T	0.0094	0.002	0.7423	23.3705
rs4952843	G	A	-0.0131	0.0018	0.3807	56.031
rs3806572	A	G	-0.0145	0.0019	0.2788	58.1355
rs4639527	G	A	0.0172	0.0019	0.3012	86.1313
rs4556997	A	C	0.0197	0.0024	0.1349	71.8221
rs902695	A	G	-0.0103	0.0017	0.4798	35.9374
rs4954638	C	A	-0.0118	0.002	0.2492	35.9479
rs961920	A	C	0.0219	0.0052	0.0304	19.1367
rs13021737	G	A	0.0574	0.0021	0.8319	726.879
rs2862024	C	T	-0.0097	0.0018	0.6476	29.7412
rs7557796	C	T	-0.016	0.0018	0.6524	80.3855
rs4851029	G	T	0.0121	0.0017	0.5247	50.3662
rs7567451	T	G	-0.0086	0.0019	0.733	19.9932
rs4077949	G	A	-0.0095	0.0021	0.2283	21.9795
rs12478299	C	T	-0.0094	0.002	0.2591	23.328
rs7599312	A	G	-0.0186	0.0019	0.2652	105.267
rs16862412	G	A	-0.0087	0.002	0.2332	18.6711
rs9309053	G	A	0.0103	0.0025	0.1455	18.1578
rs930295	C	A	-0.0211	0.0023	0.8417	81.914
rs6545714	A	G	-0.0191	0.0017	0.6139	137.181
rs720193	C	T	-0.0086	0.0019	0.3028	21.5833
rs10169594	C	T	0.0121	0.0018	0.3596	46.2363
rs805412	A	G	-0.009	0.0017	0.4122	27.1816
rs4671328	G	T	-0.0219	0.0017	0.5533	161.054
rs11886716	G	A	-0.0092	0.002	0.2596	22.4064
rs429343	G	A	-0.015	0.0017	0.5813	75.4925
rs7575118	C	T	-0.0131	0.0024	0.8516	29.3488
rs3732084	C	T	0.0107	0.0018	0.6139	37.5429
rs6734537	C	T	0.0133	0.0022	0.1971	38.4767
rs10211055	C	T	0.0157	0.0018	0.3456	76.5395
rs7568228	C	G	-0.0102	0.0017	0.5309	35.517
rs7589652	T	C	-0.0074	0.0018	0.382	17.7465
rs6756562	G	A	-0.0092	0.002	0.2378	21.2314
rs7567599	A	G	-0.0083	0.0017	0.5703	23.3035
rs17621507	G	A	0.0123	0.0023	0.1819	30.8025
rs7634503	T	C	0.0073	0.0018	0.6056	17.601
rs17824625	G	A	-0.0126	0.0026	0.1215	23.4425
rs12490363	A	G	0.0082	0.002	0.2368	16.8102
rs2903971	G	T	-0.0145	0.0023	0.1797	42.8162
rs1320903	A	G	0.0216	0.0018	0.3174	139.774
rs10804681	T	A	0.0106	0.0024	0.8455	20.1264
rs2555502	T	C	0.0088	0.0018	0.3701	24.9231
rs6772756	G	A	-0.0104	0.0019	0.3372	32.9567
rs865809	G	A	-0.0127	0.002	0.7678	39.6331
rs9288754	C	T	0.0096	0.0017	0.5884	30.7628
rs2600226	T	C	-0.0116	0.0019	0.6697	40.7924
rs6794274	C	T	0.0135	0.0029	0.1037	23.0461
rs4234570	G	T	-0.0076	0.0018	0.6112	18.7839
rs9845966	G	T	-0.0105	0.0017	0.5479	42.4954
rs9859077	C	G	-0.0076	0.0018	0.3465	17.9969
rs7640424	T	C	-0.0136	0.0018	0.2969	61.0469
rs2124499	C	G	-0.0123	0.0017	0.3718	55.541
rs16851483	T	G	0.0369	0.0035	0.06928	121.545
rs4858193	C	T	-0.0129	0.0019	0.2779	45.8698
rs754635	G	C	0.0198	0.0027	0.8873	54.1236
rs7637852	G	A	-0.0139	0.0019	0.6951	56.6523
rs12493471	C	T	0.0081	0.0018	0.6466	20.1787
rs10510752	T	C	-0.0173	0.0039	0.05589	21.3587
rs1452075	T	C	0.0141	0.0018	0.7277	61.7446
rs4561800	C	T	-0.0114	0.0027	0.1254	19.6964
rs7615297	G	C	-0.0149	0.0024	0.1465	38.29
rs1399896	G	A	0.01	0.0017	0.5707	33.8467
rs2134343	G	C	0.0114	0.0023	0.1651	24.7316
rs7642824	C	G	-0.0088	0.0018	0.5876	25.5521
rs6804693	T	C	-0.013	0.0026	0.1234	25.2207
rs17052053	C	T	-0.0118	0.0026	0.1209	20.4897
rs2365389	T	C	-0.0174	0.0017	0.4143	115.123
rs7626079	T	C	0.011	0.0018	0.3434	37.7882
rs10510998	A	G	0.0081	0.0017	0.5673	22.1574
rs3772882	A	C	0.0127	0.0018	0.3661	51.7935
rs6785245	C	T	0.0132	0.0017	0.3969	57.7396
rs8192675	C	T	0.0152	0.0018	0.2888	75.494
rs9816226	T	A	0.0323	0.0021	0.8199	239.74
rs13069244	A	G	0.0187	0.0032	0.07747	39.5513
rs6443750	C	T	0.0148	0.0021	0.8068	53.0427
rs12629015	G	A	-0.0135	0.0023	0.1852	38.0084
rs645040	T	G	0.0171	0.002	0.7762	80.8154
rs6804842	G	A	0.0156	0.0017	0.572	94.0246
rs17033117	T	C	0.0137	0.0022	0.1872	39.5143
rs538579	C	G	0.0137	0.0019	0.3228	56.4883
rs2325036	C	A	-0.0181	0.0017	0.3845	122.616
rs1454687	G	C	-0.0202	0.0017	0.5227	140.928
rs1436344	C	G	0.0141	0.0017	0.5922	66.4443
rs17535749	A	G	0.015	0.0027	0.1023	32.1102
rs355777	C	G	0.0153	0.0017	0.4106	78.1676
rs1656377	C	T	0.0099	0.0017	0.5885	32.8453
rs4894599	G	A	-0.0099	0.0021	0.7564	24.8353
rs6764533	A	G	0.0116	0.0018	0.359	42.7802
rs33500	T	C	-0.0167	0.0022	0.8082	59.6109
rs11713193	A	G	0.0239	0.0017	0.5073	197.585
rs13059728	G	T	-0.0095	0.0018	0.6653	27.8261
rs9284814	A	G	0.0228	0.0027	0.892	69.3402
rs16822990	G	A	-0.0187	0.0032	0.0801	35.138
rs3913590	C	T	-0.0087	0.0018	0.3887	24.327
rs10510419	T	G	-0.0177	0.0023	0.1416	60.1101
rs1027294	T	G	0.0122	0.0028	0.1035	19.0665
rs7685048	T	C	-0.0101	0.0017	0.4654	35.1448
rs13107325	T	C	0.047	0.0032	0.07373	238.905
rs4864201	C	T	-0.0141	0.0017	0.6469	72.2226
rs11736228	T	A	-0.0139	0.002	0.2587	51.2459
rs2051559	C	T	0.0176	0.0026	0.1308	48.5471
rs6841761	T	G	-0.0131	0.0016	0.5252	67.9054
rs7695320	A	G	0.0123	0.0025	0.8643	24.427
rs1492767	T	C	0.0094	0.0016	0.4957	35.0818
rs17767510	C	G	0.0129	0.0023	0.1697	32.0335
rs4392496	A	C	-0.0073	0.0018	0.4456	17.6545
rs13116631	T	C	0.0096	0.0019	0.6785	26.714
rs10520301	T	G	0.0095	0.0018	0.3398	27.9743
rs7683836	A	G	-0.0114	0.0017	0.5405	44.3433
rs6446685	A	G	0.0079	0.0018	0.3749	19.9626
rs2197670	G	A	0.0099	0.0021	0.2302	23.5998
rs1477887	G	A	0.0138	0.0017	0.5433	64.1654
rs2310180	G	A	-0.0149	0.0036	0.93808	17.8339
rs784944	G	A	-0.0122	0.0019	0.7489	38.5226
rs7658573	C	T	0.0085	0.0019	0.3037	20.9771
rs17703797	C	T	-0.0113	0.0027	0.1235	19.1158
rs4148155	G	A	-0.0188	0.0026	0.1127	56.1843
rs4286488	A	G	0.0108	0.002	0.7529	29.6816
rs1863652	A	G	-0.0115	0.0018	0.3449	41.3851
rs6829557	G	A	-0.0105	0.0023	0.8402	20.4867
rs9312212	A	G	-0.0075	0.0017	0.4553	19.2242
rs6830105	C	T	-0.0094	0.002	0.2373	22.0108
rs17001561	A	G	0.0151	0.0023	0.1573	48.0129
rs11097965	T	G	0.0118	0.0024	0.1431	23.6207
rs13147390	C	T	0.0103	0.0018	0.3569	33.1646
rs7694732	G	A	-0.0099	0.0017	0.4378	33.3185
rs6844823	G	T	0.0075	0.0017	0.4799	19.1716
rs13110266	A	G	-0.0117	0.0017	0.4065	52.2489
rs6553022	G	T	0.0078	0.0018	0.5141	20.6875
rs7655631	C	G	0.0088	0.0019	0.2874	21.9079
rs2242189	C	T	-0.0135	0.0018	0.3658	57.1621
rs7685628	A	T	0.0096	0.0018	0.3867	29.8531
rs9992670	A	G	0.0082	0.0018	0.4879	22.7565
rs6448587	C	A	-0.0167	0.0023	0.1891	59.1047
rs10938397	G	A	0.0324	0.0016	0.4317	408.518
rs326896	T	C	-0.0128	0.0018	0.3925	53.9329
rs6815910	A	T	-0.0128	0.0017	0.5435	56.0323
rs3974902	T	C	0.0075	0.0017	0.4818	19.3689
rs3822192	C	A	0.01	0.0019	0.2936	28.7058
rs1296328	C	A	-0.0179	0.0018	0.5657	107.59
rs331966	C	A	0.0112	0.0018	0.3792	40.5822
rs1804528	A	G	0.0109	0.002	0.3507	28.0728
rs1522569	G	T	-0.0164	0.0022	0.1819	55.1952
rs4524456	A	G	-0.0086	0.0017	0.5237	25.3921
rs13142886	C	T	-0.0095	0.0018	0.6435	28.6254
rs2370152	T	C	0.0083	0.0018	0.6368	21.9879
rs998615	G	A	0.0078	0.0018	0.3879	19.7537
rs11945861	A	G	-0.0148	0.002	0.2369	54.0425
rs975374	G	A	-0.0111	0.0026	0.8717	19.0596
rs7704281	A	G	0.0271	0.0041	0.04531	50.1008
rs10942267	G	A	-0.0156	0.0019	0.3088	71.5791
rs6897116	G	A	-0.0076	0.0018	0.6238	18.5616
rs11738695	A	C	0.0097	0.0017	0.586	31.5622
rs10478110	C	A	0.01	0.0017	0.4348	33.4418
rs17462596	C	T	-0.0098	0.0023	0.1732	18.9817
rs294704	T	G	-0.0113	0.0019	0.7239	35.2193
rs806600	G	A	-0.0095	0.0017	0.475	31.1375
rs4446462	A	G	-0.0123	0.0025	0.1315	23.8882
rs16871902	A	G	0.0125	0.0017	0.4877	53.9341
rs27098	T	A	-0.0099	0.0022	0.1776	19.6704
rs1583953	T	C	0.0071	0.0017	0.3548	18.314
rs6595205	G	C	-0.0114	0.0016	0.5305	51.4327
rs7703576	C	T	0.0103	0.0019	0.2885	30.0863
rs667846	G	T	-0.0084	0.002	0.7352	19.0006
rs2167088	T	C	-0.0086	0.0017	0.4726	25.2508
rs9790905	G	A	0.0103	0.0023	0.1525	18.9397
rs29857	G	A	0.0116	0.0025	0.8542	23.1229
rs17663412	A	C	0.0157	0.0027	0.1139	34.3797
rs6556301	T	G	-0.0111	0.0018	0.3596	41.6924
rs1503526	C	T	0.014	0.0017	0.4838	73.1558
rs2307111	C	T	-0.0265	0.0016	0.3962	267.168
rs16903285	C	T	0.0331	0.0026	0.1407	182.206
rs6235	G	C	0.0175	0.0019	0.2702	83.5342
rs11739877	T	C	0.0117	0.0018	0.6118	45.0279
rs2161514	G	A	0.0093	0.0018	0.2826	27.4769
rs4518345	A	G	-0.0117	0.0019	0.2842	38.3499
rs7730004	T	C	0.0148	0.0018	0.6693	66.9141
rs17424296	A	G	-0.0108	0.0018	0.3659	37.0392
rs2367112	G	T	-0.0119	0.0016	0.4919	56.2219
rs876605	G	A	-0.0108	0.002	0.7352	31.4524
rs16903226	T	G	0.0162	0.003	0.08928	29.5225
rs11951673	T	C	-0.0123	0.0017	0.3941	57.2391
rs13184896	T	G	-0.0133	0.0016	0.4346	69.0894
rs7724675	A	G	-0.0119	0.0021	0.2238	34.0425
rs4700780	T	C	0.0088	0.0019	0.2892	21.9447
rs13153873	G	C	-0.012	0.0023	0.1738	28.603
rs2931434	T	C	-0.0104	0.0018	0.3168	32.3352
rs12652212	G	A	0.0123	0.0017	0.4214	58.6527
rs40067	A	G	-0.0266	0.0023	0.1713	136.915
rs13174863	G	A	0.0192	0.0023	0.1548	74.6324
rs3844598	G	A	0.0095	0.0017	0.521	31.1115
rs7720912	T	C	0.0144	0.0027	0.1182	29.9188
rs7715256	T	G	-0.0166	0.0016	0.5781	106.889
rs17056301	C	T	0.0118	0.002	0.2636	37.1938
rs189843	C	G	-0.0098	0.0017	0.5557	32.4987
rs1839508	A	G	-0.0091	0.0017	0.4333	27.7284
rs17070611	G	A	-0.0344	0.0064	0.02198	34.2542
rs7730898	A	G	0.0168	0.0018	0.729	88.421
rs16889835	T	C	-0.0145	0.0025	0.1429	35.1151
rs4713436	T	C	-0.0133	0.0024	0.1731	35.0003
rs987237	G	A	0.0409	0.0021	0.1803	393.199
rs1327259	G	A	-0.0155	0.0018	0.3872	78.1936
rs9382285	G	A	0.023	0.0042	0.04613	32.0839
rs7761673	A	T	-0.0126	0.0021	0.2058	35.8964
rs12192546	A	G	0.0088	0.0018	0.323	23.433
rs901630	T	C	-0.0146	0.0017	0.3973	81.1067
rs4840159	T	C	-0.0091	0.0017	0.5068	28.5803
rs156201	C	G	0.0123	0.002	0.7606	38.1152
rs2357760	A	G	0.0145	0.0017	0.6754	72.9189
rs486359	C	G	0.0112	0.0017	0.4853	48.3121
rs13191362	G	A	-0.0236	0.0025	0.1198	93.0997
rs262130	T	C	0.0127	0.0023	0.1969	34.6614
rs765875	T	C	-0.0121	0.0017	0.4808	50.5034
rs1885728	A	G	0.0108	0.0019	0.6787	34.7079
rs4716300	G	C	-0.0088	0.0019	0.2859	21.8171
rs7741604	C	A	-0.0108	0.0024	0.1341	21.228
rs1150659	A	G	-0.0139	0.0019	0.2254	53.3225
rs2744974	T	C	0.0249	0.0018	0.338	219.036
rs10806833	C	T	-0.0072	0.0017	0.46	17.7873
rs11153383	T	G	0.0121	0.0027	0.8839	20.809
rs2875762	C	G	0.0139	0.002	0.2473	49.2822
rs4569989	A	G	-0.0125	0.0027	0.1224	23.0248
rs6936180	C	T	-0.027	0.0053	0.0297	28.0792
rs1630961	C	A	0.0077	0.0018	0.6068	19.2588
rs12201313	C	T	0.0076	0.0018	0.403	19.1886
rs9371998	G	A	0.0081	0.0018	0.4114	21.4105
rs270411	A	G	-0.0077	0.0018	0.447	19.7857
rs2228213	A	G	-0.0139	0.0017	0.3481	69.7586
rs9367368	C	T	-0.0121	0.0018	0.3033	48.6758
rs2281819	A	T	-0.016	0.002	0.2302	62.3972
rs9470825	G	A	-0.0082	0.002	0.726	18.2896
rs3749897	T	C	0.0122	0.0018	0.4172	46.1906
rs9294260	A	G	0.0147	0.0016	0.4731	84.4025
rs1268065	A	G	-0.0102	0.0017	0.4794	39.4465
rs9375702	T	C	-0.0115	0.0019	0.705	37.9853
rs2246012	C	T	0.0158	0.0022	0.1628	54.1366
rs1266874	G	A	0.014	0.0018	0.3558	62.0816
rs9367608	G	A	-0.0092	0.0017	0.5697	28.7115
rs1579557	T	C	0.0213	0.0019	0.2998	131.862
rs947612	A	G	-0.0116	0.002	0.7516	34.797
rs9688431	C	T	-0.0231	0.0035	0.06034	47.7612
rs9362662	G	A	-0.0112	0.0017	0.5201	42.8254
rs200810	C	T	-0.0136	0.0017	0.3716	68.5546
rs17789218	C	T	0.013	0.0019	0.2392	48.8302
rs6907086	A	T	-0.011	0.002	0.7917	31.5304
rs1799971	G	A	-0.0124	0.0026	0.1261	23.4702
rs9350389	G	A	0.0102	0.0025	0.1423	17.5427
rs4151664	T	C	0.02	0.0035	0.05847	34.3426
rs9446091	C	T	-0.0087	0.002	0.257	19.8914
rs3800229	T	G	0.0175	0.0018	0.7123	99.4577
rs465646	A	G	-0.01	0.0023	0.8373	18.7601
rs1538247	C	T	0.0108	0.0019	0.3181	34.545
rs1593312	G	T	-0.0097	0.0019	0.767	26.7152
rs3800637	C	T	0.0115	0.0018	0.336	40.2431
rs2907948	A	G	-0.0141	0.0019	0.2427	58.044
rs12535812	T	C	0.0174	0.0033	0.07694	29.1093
rs7777265	C	T	0.008	0.0019	0.2256	17.784
rs12718572	T	C	-0.0117	0.0018	0.4024	45.1955
rs17785016	T	C	-0.011	0.0027	0.12	17.623
rs17207196	T	C	-0.0221	0.0018	0.4118	158.226
rs7788008	A	G	-0.0157	0.0017	0.4445	84.0307
rs17167306	C	A	-0.0126	0.0025	0.1382	25.9719
rs774246	G	A	0.0153	0.0025	0.1444	39.9566
rs10248136	T	C	-0.0097	0.0017	0.5142	32.2872
rs7801062	T	C	0.0082	0.0017	0.5072	23.0285
rs3807645	A	G	-0.0166	0.0021	0.221	64.805
rs6461115	G	A	-0.0144	0.0019	0.2285	57.8794
rs4722398	T	C	0.0158	0.0025	0.1336	40.0192
rs1830074	C	T	0.0115	0.0019	0.288	37.4168
rs6460895	G	C	0.0074	0.0017	0.4178	18.3989
rs4307239	G	A	0.0115	0.0017	0.4578	45.1202
rs10259786	G	A	-0.0114	0.0018	0.3537	40.9257
rs6593210	A	G	0.0089	0.0021	0.2149	20.7686
rs11505821	T	A	0.0311	0.0035	0.0601	82.8537
rs4729176	C	A	0.0116	0.0026	0.1469	18.4401
rs10251591	C	T	-0.0113	0.0024	0.1445	21.8227
rs11496125	T	C	0.0169	0.0017	0.4212	95.3189
rs194868	C	T	-0.007	0.0016	0.4639	19.3574
rs2283093	T	C	0.0127	0.0021	0.2066	36.5763
rs114541	T	C	-0.007	0.0017	0.4452	16.7485
rs10953740	G	A	-0.0153	0.0017	0.5534	79.1847
rs13311337	C	G	0.0086	0.0018	0.3863	23.7838
rs11773362	T	C	-0.0111	0.0018	0.3369	38.0145
rs2657369	G	C	-0.018	0.0043	0.04432	18.6457
rs12699752	C	A	0.0209	0.0046	0.03958	22.3813
rs215634	G	A	-0.0152	0.0018	0.6212	74.0706
rs11974633	T	C	0.0093	0.0018	0.601	28.7238
rs2851487	G	C	-0.0089	0.0018	0.6687	24.2037
rs10247983	A	G	0.0201	0.0033	0.9213	39.3918
rs7811342	C	T	-0.0197	0.0029	0.1058	49.6554
rs10245306	C	G	0.0098	0.0019	0.6887	27.7652
rs3801094	A	G	-0.0077	0.0018	0.3932	19.0295
rs9639766	C	T	0.0077	0.0017	0.5094	20.4812
rs10269783	A	G	0.0133	0.0017	0.3896	66.5057
rs38314	A	G	-0.012	0.0017	0.4912	49.6452
rs10279625	A	T	-0.0103	0.0021	0.2264	25.6449
rs7780752	C	T	0.0139	0.0018	0.36	61.4997
rs13240600	G	A	-0.0204	0.0024	0.1552	75.5335
rs7846428	A	G	0.0093	0.0018	0.3851	28.1707
rs12674696	G	A	-0.0128	0.0025	0.1431	27.8175
rs630444	G	A	-0.0147	0.0034	0.06893	19.1108
rs2740878	T	C	0.0076	0.0018	0.6445	17.8433
rs1966818	A	G	0.0116	0.0023	0.171	26.3385
rs12547975	A	G	0.0106	0.002	0.2596	29.7775
rs7826312	C	T	0.0104	0.0017	0.5879	41.1565
rs17575958	G	T	0.0157	0.0033	0.0815	25.4872
rs2543132	C	G	0.0146	0.0022	0.8134	44.5365
rs1982441	T	G	0.0175	0.0026	0.1381	50.1333
rs1481508	C	T	-0.0095	0.002	0.7607	22.6137
rs925760	G	T	0.0071	0.0017	0.5306	17.1275
rs7009854	A	C	-0.0095	0.0019	0.2836	25.3687
rs1561341	G	A	0.0158	0.0029	0.1061	32.0089
rs7829559	T	A	0.0149	0.0028	0.1272	31.9982
rs4299971	G	A	0.0083	0.0018	0.3991	22.8781
rs17382698	C	T	0.0118	0.0025	0.1327	21.7767
rs13250058	T	G	0.0112	0.0018	0.6771	43.2132
rs800905	G	A	0.0085	0.0017	0.5143	24.8073
rs11781699	C	T	0.0132	0.0021	0.1896	42.011
rs9650469	C	G	0.0096	0.0018	0.5785	30.1397
rs4733037	T	C	0.0095	0.0018	0.3376	27.5582
rs7844647	C	T	-0.0123	0.0018	0.2681	47.1216
rs12334877	A	G	-0.0144	0.0022	0.198	45.0305
rs1431659	G	A	-0.0196	0.0019	0.7344	103.353
rs11783982	C	T	0.0157	0.0036	0.93236	21.5078
rs285817	T	C	-0.0129	0.0026	0.8725	25.5988
rs2694047	G	A	0.0188	0.002	0.747	92.2067
rs4072917	A	G	0.0115	0.0018	0.4694	45.1044
rs6985109	A	G	-0.0177	0.0017	0.5338	123.787
rs13263601	C	A	0.0154	0.0018	0.3478	73.8214
rs241178	T	C	-0.0103	0.0022	0.2192	24.4051
rs1421334	C	A	-0.0125	0.0018	0.5431	52.7776
rs7845867	G	A	-0.0099	0.0024	0.833	18.8249
rs17119937	C	T	0.0212	0.0036	0.06905	38.6117
rs13260731	T	C	-0.0147	0.0034	0.06835	19.0344
rs17825594	A	C	0.0196	0.0037	0.06256	30.8425
rs17405819	C	T	-0.0215	0.0018	0.301	154.704
rs7819514	A	G	-0.0107	0.0018	0.3216	34.2167
rs6471941	A	G	0.0156	0.0021	0.1684	54.115
rs6992604	C	T	0.01	0.0019	0.287	28.0461
rs2196618	G	A	0.0147	0.002	0.7246	59.4037
rs17619860	C	T	0.0126	0.0024	0.1655	30.2919
rs12680842	G	A	-0.0133	0.0018	0.3205	60.2876
rs1375956	C	T	-0.0084	0.0017	0.577	23.7633
rs12675063	T	A	0.0156	0.0026	0.1131	38.5563
rs7387720	G	A	0.0072	0.0016	0.4325	20.1483
rs7833077	C	G	-0.0097	0.0018	0.3517	29.6327
rs13256967	A	G	-0.0105	0.0025	0.1401	18.0692
rs1412235	C	G	0.0246	0.0017	0.3175	207.176
rs4294266	T	C	0.0088	0.002	0.2606	20.6251
rs9650755	G	A	0.0154	0.002	0.2664	64.0644
rs1806664	C	T	-0.0165	0.004	0.05426	19.22
rs1928295	C	T	-0.0141	0.0016	0.4461	77.968
rs2519760	A	G	0.0095	0.0017	0.5696	30.3645
rs2106373	A	G	-0.0079	0.0018	0.5822	19.9171
rs1535660	C	T	-0.0147	0.0025	0.8554	36.9164
rs10962550	C	G	0.0182	0.0022	0.1801	67.5487
rs1472169	T	C	-0.0139	0.0018	0.3772	62.6259
rs10867256	T	C	-0.0118	0.0017	0.553	47.4597
rs1187352	C	T	0.0119	0.0018	0.6518	44.2543
rs10984756	G	C	0.0174	0.0029	0.1048	39.1905
rs7037266	A	C	-0.0112	0.0018	0.3739	40.6158
rs1948080	G	T	-0.0137	0.0018	0.3749	60.7497
rs4308812	G	A	-0.0093	0.0019	0.5606	22.419
rs3829849	T	C	0.0098	0.0017	0.3589	35.0833
rs4145638	A	G	-0.0096	0.0019	0.6788	27.8014
rs4740619	C	T	-0.0186	0.0016	0.4521	136.146
rs2174307	C	G	0.0121	0.0017	0.4067	48.506
rs10968114	C	A	-0.0113	0.0017	0.4681	43.6181
rs7024334	G	T	-0.0138	0.002	0.7742	52.0932
rs10739555	G	C	0.0091	0.002	0.7594	20.7056
rs10858334	G	C	0.0143	0.0026	0.1415	33.4163
rs10811871	G	A	-0.0108	0.0018	0.3829	37.8317
rs11143791	T	A	0.0081	0.002	0.2884	18.3701
rs13287131	C	T	0.0123	0.002	0.2491	38.6994
rs7869771	C	A	-0.014	0.0019	0.2647	51.8345
rs380857	A	C	-0.0151	0.0027	0.8878	31.41
rs7025938	G	C	0.0166	0.0019	0.3187	82.7478
rs10971709	T	C	0.0132	0.0021	0.2062	39.2588
rs1328514	A	G	-0.0096	0.0018	0.3728	29.8198
rs16920569	A	T	-0.0102	0.0019	0.2897	29.5033
rs9408882	A	G	-0.0093	0.0016	0.4594	34.1207
rs7871866	C	G	0.0187	0.0024	0.1531	61.9747
rs771901	C	T	0.0086	0.0019	0.2798	20.3503
rs845084	A	G	0.014	0.002	0.2678	52.6798
rs7081539	G	T	0.0107	0.0021	0.2342	28.0333
rs2163188	C	G	0.0131	0.0017	0.474	58.7408
rs10824316	T	C	-0.0077	0.0018	0.6168	19.3743
rs10795422	G	A	0.0139	0.0019	0.6905	57.1506
rs7084454	A	G	0.0193	0.0019	0.335	112.597
rs12098284	T	C	0.0178	0.0026	0.1241	47.2601
rs7899106	G	A	0.0331	0.0037	0.04777	79.1023
rs2282419	C	G	0.0127	0.0024	0.162	30.1916
rs11251352	G	A	0.0109	0.0018	0.5988	39.4325
rs7903146	T	C	-0.0181	0.0018	0.2912	107.585
rs4880341	T	C	-0.0118	0.0017	0.5606	47.261
rs11146456	G	A	0.0122	0.0028	0.1156	20.7599
rs10827649	G	A	0.0094	0.0016	0.4277	34.1964
rs12762034	C	T	0.024	0.0032	0.07583	55.8773
rs11595978	C	G	-0.0111	0.0022	0.1892	26.064
rs2393585	C	T	-0.0091	0.0018	0.6062	27.1344
rs10996554	C	G	-0.0166	0.004	0.04958	17.9589
rs999889	A	G	-0.0108	0.0019	0.2818	32.6025
rs2631686	C	T	-0.0077	0.0018	0.3948	19.5809
rs2486758	C	T	-0.0088	0.002	0.207	20.1377
rs1681740	C	A	-0.0115	0.0018	0.3933	42.5017
rs1886901	C	T	0.0153	0.0029	0.1	29.1494
rs17636031	C	T	0.016	0.0019	0.2701	79.0074
rs10881989	T	G	-0.0101	0.0019	0.279	27.9797
rs577525	C	T	0.0166	0.0017	0.5676	93.4009
rs12779328	T	C	0.0105	0.0019	0.2833	30.9232
rs3904244	A	T	0.0155	0.0025	0.1377	39.4322
rs1624134	C	G	0.0101	0.0018	0.4068	33.997
rs10826273	T	A	0.0088	0.0021	0.2032	17.3485
rs4595452	G	T	0.0092	0.0019	0.2595	22.5105
rs2675612	C	T	-0.0085	0.0018	0.7312	22.5078
rs10887578	C	G	0.0128	0.0017	0.4896	55.609
rs17113297	T	C	0.0166	0.0021	0.2082	62.3522
rs3977755	T	C	-0.0135	0.0019	0.2804	53.7979
rs12773168	G	A	0.0101	0.002	0.2299	24.9694
rs11017772	T	C	-0.0113	0.0021	0.2024	28.5271
rs1937683	T	C	0.0109	0.0018	0.6699	36.388
rs7096641	C	A	-0.0088	0.0017	0.5187	26.6474
rs11030618	T	C	0.011	0.0017	0.5679	40.9729
rs2065418	G	T	-0.0166	0.0018	0.3623	88.0636
rs7933205	G	A	0.0116	0.0021	0.7885	31.0752
rs551888	T	G	-0.0072	0.0017	0.473	17.825
rs1045288	G	A	0.0085	0.002	0.7457	18.752
rs4929923	C	T	0.0181	0.0017	0.6376	120.334
rs4757144	A	G	0.0169	0.0018	0.5878	95.4949
rs10766323	T	C	0.0086	0.0019	0.2854	20.7971
rs10832778	G	C	0.0125	0.0017	0.6222	57.5167
rs7124681	A	C	0.0263	0.0016	0.4133	266.749
rs1188017	T	C	-0.0142	0.0021	0.1954	48.7968
rs1465900	C	A	-0.0125	0.002	0.2188	41.6476
rs1048932	A	C	-0.016	0.0017	0.4162	98.9098
rs6265	T	C	-0.0412	0.0021	0.1951	423.846
rs11031484	C	T	-0.0122	0.0023	0.1817	30.4812
rs4237643	G	T	-0.0223	0.0019	0.6938	146.285
rs10742752	C	T	0.0124	0.0017	0.6159	57.6642
rs349088	A	C	-0.0128	0.0017	0.4976	56.0601
rs17159994	A	G	0.0105	0.002	0.2433	27.7888
rs10741329	A	G	0.011	0.0019	0.681	36.2485
rs4937870	G	A	-0.0109	0.0019	0.3172	35.1564
rs1784460	A	T	0.0132	0.0018	0.4035	57.0335
rs17337586	T	C	0.0123	0.0027	0.1135	20.723
rs4329699	C	T	0.0071	0.0017	0.5468	17.0156
rs2605603	A	G	-0.0103	0.0016	0.4887	41.9273
rs17263839	A	G	0.0174	0.0034	0.08279	27.7828
rs11023226	T	C	-0.0087	0.0017	0.3869	28.3576
rs491711	C	A	-0.0115	0.0019	0.316	39.1656
rs10768994	C	T	-0.0114	0.0017	0.4337	50.5358
rs6591407	A	C	-0.0118	0.0021	0.1861	33.5002
rs592483	T	C	-0.0147	0.0017	0.5716	82.736
rs1554929	T	C	-0.0088	0.0017	0.542	26.5895
rs10750215	T	G	0.0108	0.0017	0.3883	43.7097
rs4936175	C	T	0.0122	0.0017	0.4445	50.9021
rs10894765	T	C	0.0115	0.0022	0.202	29.4166
rs12416812	A	G	0.0111	0.0016	0.5088	48.8553
rs12280970	G	A	0.0201	0.0046	0.04058	21.7659
rs7102454	C	T	0.0158	0.0018	0.3435	77.8068
rs7117238	A	G	-0.0131	0.0022	0.168	37.8437
rs1661411	A	G	-0.0081	0.0018	0.41	20.2341
rs3923729	C	A	-0.0137	0.0027	0.1178	26.8761
rs7925214	T	C	0.0147	0.0018	0.5133	73.1517
rs12364470	G	T	0.0178	0.0022	0.1626	67.9339
rs17434556	G	A	-0.0086	0.0019	0.2997	21.287
rs2453472	C	A	-0.0088	0.0016	0.444	29.9536
rs10878946	T	C	-0.0141	0.0019	0.714	55.6717
rs11609659	C	T	-0.0154	0.002	0.2371	58.266
rs10848550	A	G	0.0076	0.0018	0.5488	19.3389
rs2429150	C	A	0.0111	0.0018	0.4164	41.0935
rs11057051	A	T	0.0102	0.002	0.2493	26.9317
rs12581819	T	G	0.0134	0.003	0.1001	22.2563
rs10492229	T	C	0.0142	0.0019	0.2268	56.2072
rs11615578	T	C	0.013	0.002	0.2474	42.1262
rs4148866	T	C	0.0098	0.0018	0.4068	31.3515
rs2306537	G	A	0.0133	0.0019	0.3092	52.2816
rs12227066	C	T	0.0092	0.0019	0.3471	24.2365
rs11105839	A	T	-0.0109	0.0017	0.3799	43.748
rs2943465	C	T	0.0248	0.0039	0.9444	44.341
rs11611246	T	G	0.024	0.002	0.21	149.008
rs12422552	C	G	-0.0134	0.002	0.2663	48.3792
rs2608703	A	C	0.0142	0.0017	0.4546	68.6552
rs11066188	A	G	-0.012	0.0017	0.4181	55.5429
rs7133119	G	A	0.0138	0.0028	0.1109	23.9313
rs10745888	G	A	-0.0248	0.0051	0.97071	26.8579
rs12369179	T	C	-0.0359	0.0031	0.08782	139.197
rs7306534	A	G	-0.008	0.0018	0.6232	20.4128
rs2400841	T	C	0.0072	0.0017	0.4368	17.4796
rs11115176	C	T	-0.0121	0.0019	0.2399	42.3071
rs12299814	A	C	-0.0157	0.002	0.2525	64.0066
rs7488867	T	C	-0.0204	0.002	0.2639	102.773
rs7970953	A	G	0.0135	0.0018	0.29	59.1665
rs11063069	G	A	-0.0091	0.0021	0.2166	21.9533
rs10842356	T	A	-0.0087	0.0017	0.5252	26.121
rs4842491	T	C	0.0098	0.0018	0.7138	31.2067
rs11832929	C	T	0.0155	0.0032	0.08893	26.3862
rs11170468	C	A	-0.0123	0.0019	0.2326	42.9496
rs3895894	T	C	0.0073	0.0017	0.6151	19.875
rs7138803	A	G	0.03	0.0017	0.3772	336.276
rs705704	A	G	-0.0131	0.0018	0.3304	56.4588
rs12818931	A	G	0.0131	0.0026	0.1274	26.2019
rs11173522	A	C	0.0128	0.0021	0.2078	37.3041
rs9572087	C	A	0.0091	0.0019	0.2367	23.6244
rs4349008	A	G	0.0205	0.0039	0.06484	26.9714
rs9538162	C	T	-0.0156	0.0018	0.4138	81.4947
rs1218822	A	G	0.0168	0.0017	0.6663	99.7305
rs7983065	T	C	-0.0148	0.0017	0.4503	74.914
rs1144387	C	G	0.0098	0.0017	0.5714	32.342
rs2479958	G	A	-0.0154	0.0018	0.5075	78.7416
rs1278774	T	C	0.0072	0.0017	0.5313	17.3399
rs12429545	A	G	0.0316	0.0025	0.1248	169.872
rs7321009	C	A	0.0093	0.0018	0.5685	27.0766
rs8181823	C	A	0.0127	0.002	0.7614	40.5125
rs9571687	A	C	-0.0129	0.0018	0.329	50.7641
rs7998796	G	A	0.0105	0.0018	0.3373	33.9789
rs9547153	G	A	0.0098	0.0017	0.3839	35.2254
rs1330052	G	C	0.0132	0.0018	0.3504	54.8549
rs9300422	G	A	-0.0103	0.0018	0.6903	36.0608
rs7334078	C	T	-0.0121	0.0019	0.2882	41.3476
rs7335069	G	C	-0.01	0.0019	0.6969	26.7315
rs7317857	A	G	0.0102	0.002	0.2101	27.3955
rs6561943	T	C	0.0119	0.0019	0.2595	43.2071
rs9507963	T	A	0.0154	0.0036	0.06116	18.266
rs1112613	A	G	-0.0133	0.0023	0.1762	35.0624
rs1033870	A	G	-0.0089	0.0017	0.4364	26.8042
rs1927790	C	T	0.0148	0.0016	0.4109	84.2229
rs9522285	A	G	0.0127	0.0017	0.4143	54.0592
rs2146443	A	G	0.0093	0.0021	0.7833	20.0989
rs7318817	T	C	-0.0155	0.0018	0.6071	79.2937
rs17446257	A	G	0.0153	0.0026	0.1292	36.376
rs4981693	A	G	0.0206	0.002	0.771	103.248
rs2748804	T	G	-0.0086	0.0019	0.3153	21.8544
rs10132280	A	C	-0.0223	0.0018	0.3017	164.781
rs17115183	T	C	0.0084	0.0018	0.4008	23.1793
rs12888955	A	G	-0.0178	0.0018	0.6513	99.5521
rs10139750	T	C	0.0076	0.0018	0.6702	17.6702
rs4430672	C	T	-0.0127	0.0022	0.8004	35.6296
rs3902951	G	T	0.0134	0.002	0.2455	51.4707
rs1677990	G	A	-0.0113	0.0023	0.1684	24.4956
rs709400	G	A	-0.015	0.0017	0.3818	84.4704
rs12435797	T	G	0.0106	0.0022	0.2067	25.1839
rs1285997	G	C	0.0142	0.0019	0.7153	56.1889
rs9989141	T	C	0.0162	0.0017	0.6387	91.1659
rs12888545	G	A	0.0136	0.002	0.2519	47.9992
rs768840	A	G	0.0114	0.0018	0.4183	42.8447
rs17535082	T	C	-0.0171	0.003	0.0939	34.3587
rs872281	T	C	-0.0151	0.0023	0.1728	44.6679
rs217671	G	A	0.0144	0.0019	0.2719	56.7653
rs12878645	T	G	-0.0088	0.002	0.2408	19.4712
rs1257415	A	C	-0.0093	0.0017	0.4982	29.5181
rs17099578	A	G	-0.0094	0.0022	0.1917	18.3761
rs3007105	T	C	0.0142	0.0017	0.4697	78.8939
rs4638486	C	A	-0.0079	0.0017	0.4318	20.9807
rs1188158	T	C	0.0091	0.0017	0.5592	27.9158
rs17099560	A	G	-0.0183	0.004	0.05122	22.4428
rs7144011	T	G	0.0282	0.002	0.2136	212.1
rs1769426	C	G	0.0121	0.0029	0.1042	18.9231
rs799096	T	G	-0.0095	0.002	0.2436	22.9319
rs4517716	G	C	0.011	0.0021	0.2032	31.1688
rs10518694	A	C	0.0146	0.0025	0.1424	35.9504
rs17238192	T	C	-0.0103	0.0025	0.1309	16.695
rs6496802	G	A	0.0093	0.0018	0.4906	28.8125
rs8027205	G	C	-0.0108	0.0018	0.3967	38.2823
rs12905439	G	C	-0.0118	0.0018	0.3393	42.1492
rs7172627	G	A	0.0117	0.0017	0.4719	47.1058
rs10852008	T	C	0.0093	0.0018	0.4084	28.1554
rs339991	G	A	0.0124	0.0018	0.5631	51.9317
rs12593036	G	A	-0.0154	0.0019	0.2993	68.2378
rs7181498	C	T	-0.0163	0.0018	0.6309	85.491
rs17238110	G	A	-0.0353	0.005	0.1634	264.11
rs266312	C	T	0.008	0.0019	0.266	17.2471
rs11856579	A	G	-0.0141	0.002	0.2654	52.7915
rs9888716	T	A	-0.0135	0.0028	0.8887	24.8084
rs1836303	G	A	0.0116	0.0018	0.3873	43.9973
rs8036040	A	C	0.0109	0.0017	0.4932	41.0427
rs17311369	T	C	-0.0104	0.0019	0.3278	32.0821
rs16953563	A	G	-0.0134	0.002	0.2516	46.7745
rs2649679	T	G	0.0084	0.0018	0.6686	21.5122
rs1588913	A	G	0.0073	0.0017	0.5476	18.2611
rs9806742	A	G	0.0208	0.0026	0.8826	62.0832
rs2572211	C	G	-0.0102	0.0022	0.1813	21.3855
rs13329567	T	C	-0.0293	0.002	0.2308	241.937
rs4906908	G	T	0.0103	0.0017	0.5253	36.5765
rs12912198	T	C	-0.0091	0.0018	0.2859	26.2518
rs3736485	G	A	-0.0134	0.0016	0.5443	70.399
rs8028925	G	A	0.03	0.0063	0.01947	23.1565
rs1406713	G	C	-0.0092	0.0022	0.8043	18.3364
rs2361988	C	T	-0.0155	0.002	0.2539	62.8231
rs13338752	A	G	-0.0117	0.0027	0.103	20.0175
rs4368165	T	C	0.0124	0.0024	0.8338	28.6849
rs9927848	A	C	-0.0122	0.002	0.7326	40.0632
rs7498665	G	A	0.0271	0.0017	0.4038	279.36
rs16951015	A	G	-0.0109	0.0023	0.1866	24.7564
rs4783830	A	G	-0.0105	0.0019	0.3074	31.7114
rs1896767	A	G	-0.0109	0.0017	0.5376	40.5343
rs236004	C	T	0.0074	0.0017	0.6632	19.417
rs12922346	C	G	0.0136	0.002	0.2657	49.046
rs1007631	G	A	-0.0094	0.0018	0.5595	29.4874
rs4781787	G	A	-0.0097	0.0023	0.8374	17.6781
rs9926784	C	T	-0.0258	0.0021	0.1822	156.601
rs1477199	G	A	0.0228	0.0024	0.1451	102.444
rs889398	T	C	-0.0196	0.0016	0.4247	148.216
rs825688	T	C	-0.0095	0.0017	0.456	30.721
rs12448257	A	G	0.0184	0.002	0.218	89.984
rs879620	T	C	0.0231	0.0018	0.6179	173.406
rs7196720	C	T	-0.0129	0.0017	0.5068	57.3845
rs6500208	A	G	0.014	0.002	0.2006	49.1497
rs12933482	G	A	0.0186	0.0028	0.1048	44.8834
rs12932660	T	C	0.0127	0.0019	0.7391	42.9417
rs3814883	T	C	0.0232	0.0017	0.4764	184.026
rs8047395	A	G	0.0642	0.0017	0.5061	1622.09
rs8055674	A	G	-0.0099	0.0023	0.1634	18.4968
rs756717	A	G	-0.0148	0.0017	0.3973	80.9711
rs4889362	A	G	0.0078	0.0019	0.3343	18.4406
rs7206608	G	C	0.0132	0.0019	0.3146	51.7729
rs391300	C	T	-0.0119	0.0017	0.6275	52.3693
rs12936083	G	A	0.0139	0.0019	0.3267	53.8523
rs8065336	C	T	0.012	0.0019	0.6901	42.4172
rs9891805	C	T	-0.0095	0.0021	0.24	22.5047
rs2889529	G	A	0.0082	0.0017	0.4237	22.4859
rs3935648	G	C	-0.0125	0.0022	0.2328	35.1217
rs1075901	C	T	0.0121	0.0016	0.5639	57.228
rs752579	T	C	0.0082	0.0017	0.6077	25.0671
rs11656076	A	G	-0.0142	0.0021	0.2254	48.6701
rs962273	C	T	0.0137	0.0019	0.7057	53.9915
rs4986044	T	C	-0.0164	0.0016	0.4687	105.436
rs12150665	C	T	-0.0162	0.0017	0.4058	100.668
rs8071182	A	G	0.0133	0.0022	0.1735	39.1339
rs12602912	T	C	0.0176	0.0021	0.2048	78.4373
rs236595	G	A	-0.0074	0.0017	0.4747	18.8784
rs11654266	G	A	0.0128	0.0027	0.1134	22.7766
rs7222349	A	G	0.0115	0.0018	0.3441	41.3201
rs1696761	C	T	-0.0104	0.002	0.2822	29.318
rs12939549	G	A	-0.018	0.0016	0.4335	126.324
rs2680399	C	T	-0.0106	0.0021	0.7944	25.3622
rs4968656	G	A	0.0116	0.0019	0.3216	39.6391
rs4516268	A	C	-0.0217	0.0021	0.1925	115.139
rs208015	C	T	-0.0356	0.0034	0.9216	126.633
rs2332601	C	T	-0.0284	0.0061	0.01859	20.3267
rs7219913	G	A	0.0154	0.0029	0.105	29.5793
rs673364	G	A	-0.011	0.0021	0.2221	27.9531
rs4798473	C	G	0.0072	0.0018	0.4912	17.8629
rs4800756	A	G	-0.0091	0.0018	0.6486	26.0585
rs8097783	A	G	-0.0389	0.0031	0.07554	168.07
rs663129	A	G	0.0545	0.0019	0.2301	829.4
rs11150911	C	A	-0.0133	0.0018	0.7191	55.8587
rs12970626	G	A	-0.0076	0.0017	0.4926	19.8323
rs2846834	G	A	0.011	0.0023	0.802	25.0751
rs9956169	C	T	0.0082	0.0017	0.5496	23.0179
rs559231	T	G	0.0135	0.0018	0.3956	59.7073
rs9951619	G	T	0.0156	0.002	0.7643	67.7395
rs17710386	C	T	0.0126	0.0018	0.3319	55.1822
rs1365466	T	C	-0.0137	0.0019	0.7406	57.1012
rs1158805	A	C	-0.0137	0.0018	0.3766	60.9599
rs17605498	C	T	0.0121	0.0022	0.1807	29.8043
rs7230316	A	T	-0.0093	0.0023	0.1784	17.5204
rs12165099	A	G	-0.0094	0.0018	0.662	27.2723
rs9783858	T	C	0.0091	0.0017	0.5191	31.8701
rs8097672	T	A	0.02	0.0025	0.1528	71.0423
rs1941342	T	A	0.0073	0.0017	0.472	18.3115
rs1787627	A	G	0.0111	0.0025	0.137	20.1781
rs7237706	G	A	-0.013	0.0025	0.1361	27.2463
rs11660478	C	A	0.0067	0.0016	0.5647	17.2881
rs7239575	C	T	-0.0202	0.0017	0.4832	141.057
rs11082438	T	G	0.0167	0.0035	0.05788	24.1204
rs1430387	C	T	-0.0114	0.0017	0.4295	43.8989
rs1241986	A	G	-0.0139	0.0024	0.8479	34.2725
rs4800191	C	G	0.0103	0.0017	0.6369	38.534
rs8090983	G	A	0.0118	0.0018	0.3314	42.1084
rs1982725	T	C	0.0097	0.0017	0.4778	32.0741
rs11084553	G	A	-0.021	0.0024	0.1518	78.4749
rs8182584	G	T	0.0078	0.0017	0.6218	22.3414
rs11672660	T	C	-0.034	0.0021	0.2049	289.327
rs998732	G	A	-0.0171	0.0022	0.1578	61.6949
rs10416941	C	T	-0.008	0.0018	0.4966	19.7721
rs273504	G	A	0.0153	0.0018	0.4266	79.0883
rs11880870	G	A	-0.0189	0.0017	0.4801	127.896
rs895330	G	C	-0.0201	0.0023	0.1924	85.9005
rs287104	A	G	0.0115	0.0017	0.6604	46.7001
rs769449	A	G	-0.0254	0.0027	0.1161	75.0494
rs9304665	A	T	0.0229	0.002	0.7633	130.625
rs1611775	C	G	0.0082	0.0018	0.3562	20.8919
rs17724992	G	A	-0.0183	0.0019	0.2596	101.155
rs10408324	T	C	-0.0124	0.0019	0.2744	42.2902
rs12981256	A	G	0.0142	0.0018	0.5325	68.0929
rs2607276	G	T	0.0097	0.0021	0.2306	22.0774
rs17513613	C	T	0.0186	0.0018	0.3236	119.562
rs6510079	T	C	0.0095	0.0023	0.1814	18.1129
rs8123881	G	A	0.0196	0.0024	0.1299	68.8596
rs4813388	C	T	-0.0074	0.0018	0.6148	17.6423
rs17806379	T	C	-0.0258	0.0022	0.1789	134.917
rs6050446	G	A	0.0343	0.0047	0.97001	52.4483
rs17341431	G	A	-0.0113	0.0028	0.1157	17.9584
rs910187	A	G	0.0086	0.0018	0.3714	23.8863
rs6011457	A	T	-0.0116	0.0017	0.4975	46.4653
rs1884389	T	C	-0.0103	0.0017	0.4289	35.53
rs4813619	T	G	-0.0108	0.0018	0.5101	36.3023
rs2423668	C	T	-0.0105	0.0019	0.5505	28.7721
rs1409818	T	C	0.0201	0.0029	0.1156	57.0768
rs6512302	C	G	0.0142	0.002	0.7511	51.7193
rs1321432	C	A	0.0201	0.0018	0.6321	128.968
rs2425840	C	A	0.0119	0.0018	0.4059	46.5535
rs6124883	C	T	0.0081	0.0018	0.5695	22.0593
rs6075065	A	G	0.0103	0.0023	0.8168	21.4485
rs852056	C	T	-0.0128	0.002	0.7584	41.5379
rs4012234	G	T	0.0141	0.0018	0.5924	66.2072
rs2590949	C	T	0.0094	0.002	0.2341	21.8249
rs2143253	A	G	-0.0188	0.0026	0.1189	50.7058
rs11908637	A	G	-0.012	0.0021	0.236	35.903
rs6021437	C	T	-0.0097	0.0018	0.3447	29.423
rs211953	A	G	0.0088	0.0022	0.2058	17.2345
rs4818225	G	A	0.0117	0.0018	0.6606	42.246
rs427943	C	A	0.017	0.0017	0.5669	101.041
rs207464	T	G	-0.008	0.0017	0.6397	23.4188
rs2832283	A	G	0.0115	0.002	0.2208	36.0542
rs2051270	T	A	0.0085	0.0018	0.6433	22.8296
rs2064044	A	C	-0.0111	0.0022	0.7967	27.595
rs13047416	G	C	-0.0154	0.0018	0.3769	76.0977
rs2836964	C	T	-0.011	0.0018	0.3576	38.4876
rs11538	G	A	0.0135	0.0023	0.1805	37.3271
rs738161	A	C	0.0087	0.0017	0.5573	25.8331
rs3819663	G	A	0.0079	0.0018	0.6101	20.3337
rs9615905	T	C	0.011	0.0017	0.45	41.3414
rs175165	G	T	-0.0103	0.0018	0.3941	34.9849
rs138289	T	A	-0.0103	0.0017	0.4829	36.4109
rs2247115	T	C	0.0094	0.002	0.2418	22.3053
rs2285178	C	T	0.0112	0.0019	0.3109	34.3042
rs4820408	G	T	-0.0151	0.0017	0.592	87.4658
rs6712	C	G	0.0138	0.0025	0.1368	30.9634

## Sheet: sTable7
SNP	effect allele	other allele	beta	se	eaf	F
rs11165623	A	G	0.022	0.0035	0.4833	51.4763
rs543874	G	A	0.045	0.0045	0.2667	168.565
rs11576725	A	G	-0.021	0.0052	0.3667	29.6923
rs2820292	C	A	0.017	0.0035	0.5083	30.748
rs12044597	G	A	0.015	0.0036	0.5169	23.3436
rs12745104	T	C	-0.041	0.0078	0.09322	56.9216
rs10752944	T	C	0.021	0.004	0.5259	37.73
rs12086130	T	C	0.038	0.0063	0.1	54.1875
rs17024393	C	T	0.063	0.01	0.04167	59.8461
rs2820443	C	T	0.034	0.0039	0.3	103.333
rs6678622	T	C	0.022	0.0037	0.4167	50.107
rs7531656	G	A	-0.016	0.0038	0.6667	24.2302
rs197422	A	C	0.019	0.0045	0.45	25.9746
rs12724450	A	G	0.03	0.0061	0.05	18.2074
rs7531118	C	T	0.024	0.0037	0.6083	58.4107
rs6729179	A	G	0.019	0.0038	0.3667	35.6244
rs1528435	T	C	0.015	0.0037	0.5833	23.2893
rs13017757	T	C	-0.017	0.004	0.275	24.5416
rs6755502	C	T	0.054	0.0047	0.875	135.601
rs2060787	T	G	0.028	0.0063	0.1583	30.3519
rs10929925	A	C	-0.019	0.0036	0.35	34.1013
rs7591633	G	A	-0.015	0.0036	0.5167	23.9306
rs6733972	C	T	0.016	0.0039	0.5	22.1773
rs1561277	A	C	-0.024	0.0041	0.225	41.036
rs2972147	C	T	-0.018	0.0037	0.6	33.1012
rs3755196	G	A	0.017	0.0038	0.3083	26.2415
rs1919128	G	A	-0.016	0.0039	0.25	20.4479
rs11676272	G	A	0.026	0.0039	0.4828	58.4695
rs887912	C	T	-0.022	0.0039	0.6833	44.1463
rs355838	G	T	0.022	0.0036	0.6333	47.8403
rs7599312	A	G	-0.019	0.0039	0.2917	31.7607
rs10192657	A	C	0.022	0.0048	0.3083	29.952
rs4132228	T	C	0.021	0.0039	0.2333	33.6013
rs2301573	C	T	0.035	0.0062	0.075	36.1559
rs1564406	C	A	-0.016	0.0038	0.6917	23.2436
rs13098327	A	G	0.027	0.0044	0.1833	46.4697
rs17056859	A	G	0.021	0.0047	0.675	28.1329
rs6551278	C	T	0.022	0.005	0.8167	30.8422
rs7632381	C	T	0.036	0.0035	0.4833	137.651
rs3772902	A	G	0.017	0.0035	0.5417	30.5574
rs1436351	T	G	0.018	0.0041	0.725	27.5176
rs7640424	T	C	-0.019	0.0038	0.3333	34.1208
rs4912532	T	G	-0.018	0.0037	0.5583	31.9566
rs1516725	C	T	0.031	0.0054	0.9083	33.8623
rs13099397	C	A	0.024	0.0048	0.5333	41.6291
rs951252	G	A	-0.028	0.0035	0.525	83.2574
rs2247341	A	G	0.018	0.0037	0.4167	33.5416
rs13107325	T	C	0.033	0.0078	0.1167	47.7005
rs10938397	G	A	0.03	0.0037	0.4333	93.96
rs303084	A	G	-0.021	0.0044	0.7833	31.8864
rs10050099	T	G	0.017	0.0036	0.4167	29.9082
rs13147493	T	C	-0.018	0.0036	0.4583	34.2423
rs2112347	G	T	-0.025	0.0036	0.375	62.3744
rs12515751	C	A	-0.02	0.0049	0.25	21.8097
rs6870983	T	C	-0.021	0.0042	0.175	27.1193
rs459552	A	T	-0.018	0.0044	0.775	23.4787
rs13164619	G	A	0.035	0.008	0.1	32.0587
rs4569924	C	T	-0.015	0.0035	0.55	23.7221
rs7733331	C	T	-0.016	0.0036	0.525	27.1832
rs7711753	A	G	-0.018	0.0036	0.3833	32.5923
rs11134549	C	T	0.021	0.0046	0.5083	31.4149
rs9686463	A	T	0.018	0.0045	0.4917	23.5153
rs998584	A	C	-0.021	0.004	0.475	42.6857
rs9370410	G	A	-0.02	0.0049	0.2167	19.7316
rs9275582	T	C	-0.021	0.0042	0.2833	37.8856
rs6903448	T	C	-0.021	0.0049	0.1583	25.0301
rs200810	C	T	-0.016	0.0037	0.375	25.5317
rs806794	G	A	-0.032	0.004	0.275	84.3432
rs6569648	T	C	-0.029	0.0042	0.7583	65.6465
rs6570508	A	G	-0.018	0.0039	0.2833	27.9977
rs2228213	A	G	-0.016	0.0037	0.3333	24.23
rs2296748	T	C	0.018	0.0036	0.375	32.1345
rs9401955	C	T	-0.032	0.0072	0.125	32.5401
rs1294409	T	C	-0.02	0.0037	0.6167	40.2585
rs3800229	T	G	0.021	0.0038	0.6917	40.0489
rs16894959	C	T	0.037	0.0049	0.1	52.1363
rs2206277	T	C	0.039	0.0046	0.0917	53.9514
rs11976955	G	C	-0.017	0.0038	0.2667	23.9173
rs38313	A	G	-0.018	0.0044	0.5167	23.5127
rs1167827	G	A	0.015	0.0038	0.5417	22.8461
rs1548457	C	T	0.025	0.0045	0.375	42.5579
rs2282978	C	T	0.017	0.0037	0.3667	28.5845
rs798528	C	A	-0.021	0.0038	0.3	39.4346
rs2245368	T	C	-0.03	0.0066	0.7583	44.5266
rs10499694	G	A	-0.015	0.0035	0.5	23.9454
rs2164198	G	A	-0.027	0.0055	0.175	30.611
rs2588112	G	C	0.022	0.0054	0.2667	27.4173
rs16905212	C	T	-0.021	0.0038	0.325	41.2084
rs3808434	G	A	-0.017	0.0036	0.6583	27.6838
rs17405819	C	T	-0.019	0.0038	0.3667	35.7082
rs17149817	T	C	0.019	0.0043	0.225	26.7985
rs13251739	C	G	0.03	0.0068	0.175	37.066
rs2986643	A	G	0.022	0.0053	0.775	24.5468
rs10760442	A	G	0.019	0.0046	0.325	22.6846
rs10968576	G	A	0.018	0.0038	0.2917	28.5131
rs1928295	C	T	-0.016	0.0035	0.425	26.6377
rs6474945	T	G	-0.016	0.0035	0.4667	26.8514
rs9783154	C	A	0.02	0.0049	0.3833	27.0624
rs7899106	G	A	0.042	0.0084	0.05	35.2851
rs556474	T	C	0.015	0.0035	0.4167	23.0516
rs10751928	C	T	-0.026	0.0061	0.85	23.0188
rs6163	A	C	0.021	0.0037	0.3917	42.9507
rs7903146	T	C	-0.026	0.0039	0.25	53.4179
rs12286929	G	A	0.017	0.0035	0.4333	30.2154
rs10769938	A	G	-0.019	0.0039	0.2333	27.4952
rs7116641	G	T	0.018	0.0038	0.2667	26.7488
rs12788030	T	C	-0.019	0.0045	0.4083	25.3397
rs2293576	A	G	-0.023	0.0038	0.3667	50.8932
rs2298527	C	G	0.023	0.0045	0.5917	37.0837
rs6265	T	C	-0.034	0.0045	0.175	71.0753
rs2845885	T	C	0.041	0.0077	0.9583	27.023
rs3847548	A	G	0.024	0.0056	0.8333	23.2544
rs11222084	T	A	-0.019	0.0037	0.375	35.9441
rs605765	T	C	-0.015	0.0037	0.6083	22.8296
rs7138803	A	G	0.029	0.0037	0.4417	88.3084
rs9308296	G	A	-0.02	0.0044	0.5	28.9766
rs7969633	T	C	-0.017	0.0041	0.7167	24.7199
rs10743579	A	C	-0.022	0.0052	0.175	20.017
rs12304288	G	A	0.032	0.0078	0.1333	33.5676
rs17630235	A	G	-0.018	0.0036	0.3333	30.6095
rs1351394	C	T	-0.023	0.0035	0.5167	55.8773
rs7488867	T	C	-0.027	0.006	0.2328	27.5252
rs11057405	A	G	-0.04	0.0063	0.0917	55.1477
rs3751436	C	T	-0.071	0.015	0.0333	43.2025
rs3118906	A	G	-0.021	0.0039	0.2417	34.4225
rs1006353	G	A	-0.019	0.0039	0.7167	31.2224
rs623157	C	A	-0.02	0.0044	0.7833	28.9057
rs4883723	A	G	0.032	0.0051	0.125	47.4207
rs9634489	G	A	0.017	0.0036	0.45	30.4017
rs7144011	T	G	0.03	0.0042	0.275	76.3918
rs12586354	T	A	0.019	0.0044	0.6167	24.808
rs17125924	G	A	0.027	0.0063	0.0667	18.0964
rs10132280	A	C	-0.022	0.0038	0.3333	45.7938
rs1254319	A	G	0.018	0.0039	0.2917	28.5093
rs9322955	G	A	-0.016	0.0036	0.3917	25.9816
rs3783890	C	T	-0.018	0.0044	0.1667	19.1718
rs4776970	T	A	-0.02	0.0036	0.3417	38.1318
rs7183263	G	T	0.019	0.0036	0.475	38.2468
rs7200543	G	A	-0.019	0.0038	0.2667	30.0611
rs11640068	T	C	-0.048	0.0097	0.0417	35.8119
rs4781596	G	C	-0.047	0.011	0.0917	51.9768
rs7195329	A	G	0.021	0.0051	0.2667	24.4628
rs9939973	A	G	0.07	0.0036	0.475	518.713
rs879620	T	C	0.029	0.0047	0.5917	59.0439
rs3888190	A	C	0.035	0.0036	0.3583	119.862
rs4889606	G	A	-0.021	0.0036	0.3583	43.1603
rs8062451	A	G	0.016	0.0036	0.475	27.0016
rs12448257	A	G	0.023	0.0045	0.225	37.7345
rs756717	A	G	-0.017	0.0037	0.4	29.4573
rs13695	T	C	0.024	0.0044	0.275	44.4811
rs3026101	C	T	0.018	0.0038	0.2167	23.4266
rs3087591	G	A	0.021	0.0038	0.375	43.5694
rs12940622	A	G	-0.015	0.0035	0.4583	23.788
rs4968169	A	G	-0.023	0.0053	0.225	26.7317
rs8066985	G	A	0.019	0.0035	0.4833	38.3938
rs3764400	C	T	0.022	0.0053	0.1583	27.4312
rs3760183	T	G	-0.036	0.007	0.0917	31.385
rs1808579	T	C	-0.023	0.0035	0.475	56.1673
rs10520770	C	T	0.016	0.0036	0.45	26.9829
rs7239883	A	G	-0.018	0.0037	0.6833	29.8257
rs663129	A	G	0.05	0.0042	0.2833	214.233
rs17066856	C	T	-0.036	0.0063	0.1333	63.2658
rs11669242	G	A	-0.023	0.0053	0.275	32.8949
rs4807179	A	G	0.022	0.0047	0.525	34.9048
rs12980791	T	C	-0.027	0.0059	0.1083	27.9717
rs17724992	G	A	-0.017	0.0041	0.3083	26.0656
rs891088	G	A	0.018	0.004	0.275	27.5032
rs405509	G	T	0.018	0.0039	0.5	28.1723
rs12609327	C	A	0.018	0.0045	0.4833	23.5252
rs11672660	T	C	-0.028	0.0045	0.175	44.5026
rs838133	G	A	0.021	0.0051	0.5083	29.6917
rs6018188	G	A	0.019	0.0044	0.55	25.9696
rs143384	G	A	0.026	0.0038	0.4	68.8969
rs4815025	G	C	-0.02	0.0037	0.65	38.7506
rs932243	G	T	0.022	0.0054	0.3167	30.4519
rs2229742	C	G	-0.025	0.006	0.1	23.9402
rs1053593	T	G	0.019	0.0037	0.6583	33.1238
rs1076106	A	C	0.021	0.0049	0.6917	25.8549

## Sheet: sTable8
SNP	effect allele	other allele	beta	se	eaf	F
rs6678622	T	C	0.055	0.013	0.417	144.711
rs12141962	T	G	0.07	0.015	0.237	170.658
rs17024258	T	C	0.21	0.044	0.042	201.869
rs527248	G	A	0.11	0.016	0.263	450.143
rs7531118	C	T	0.08	0.013	0.608	299.641
rs17318744	G	A	-0.066	0.014	0.25	157.886
rs1629369	T	C	-0.055	0.013	0.381	138.378
rs12731454	G	A	0.058	0.014	0.283	132.013
rs12569008	T	C	0.14	0.032	0.05	128.269
rs10182181	G	A	0.073	0.012	0.5	262.107
rs13393304	G	A	0.18	0.017	0.89	588.145
rs1979755	C	G	0.056	0.013	0.533	152.736
rs887912	C	T	-0.082	0.014	0.681	283.78
rs7604277	C	T	-0.06	0.013	0.325	155.568
rs7607584	C	T	0.091	0.02	0.092	130.116
rs16848820	G	C	0.072	0.017	0.217	169.426
rs10189479	A	C	0.057	0.013	0.333	142.128
rs17035249	T	C	0.062	0.015	0.275	148.343
rs39654	G	A	0.054	0.013	0.55	142.147
rs3821709	C	T	0.12	0.027	0.092	193.929
rs9816226	T	A	0.11	0.016	0.851	294.752
rs4687736	C	G	-0.068	0.014	0.317	194.197
rs6798071	A	G	-0.059	0.015	0.725	134.149
rs1440933	T	G	-0.059	0.014	0.296	140.828
rs2869926	T	C	0.053	0.013	0.392	131.902
rs17001654	G	C	0.085	0.018	0.158	182.207
rs13130484	T	C	0.11	0.013	0.424	578.264
rs815611	A	G	-0.058	0.012	0.533	164.973
rs2307111	C	T	-0.069	0.013	0.425	228.638
rs11738528	A	T	-0.058	0.013	0.633	153.942
rs1828457	G	T	0.066	0.016	0.842	111.989
rs2881156	G	A	0.073	0.015	0.396	246.949
rs4498364	T	C	-0.065	0.013	0.7	173.233
rs2984433	G	T	0.062	0.013	0.642	172.662
rs987237	G	A	0.13	0.016	0.098	283.31
rs11757795	G	A	0.2	0.046	0.042	203.215
rs2196618	G	A	0.079	0.015	0.767	215.757
rs4735692	G	A	-0.068	0.013	0.442	223.859
rs12680842	G	A	-0.055	0.013	0.317	128.874
rs10733682	G	A	-0.059	0.013	0.568	168.247
rs927322	C	T	-0.071	0.017	0.136	112.329
rs7023913	G	A	0.075	0.015	0.271	215.125
rs10481558	T	C	-0.056	0.013	0.681	134.197
rs10968576	G	A	0.068	0.013	0.292	182.983
rs685011	G	C	0.054	0.013	0.642	131.937
rs1630297	G	A	0.058	0.013	0.526	163.796
rs10883806	T	C	0.093	0.022	0.068	98.6598
rs17075	A	G	0.055	0.013	0.526	148.155
rs2030323	C	A	0.11	0.015	0.783	396.746
rs9633835	A	G	-0.059	0.013	0.292	141.327
rs2155645	T	C	-0.061	0.014	0.267	141.626
rs3817334	T	C	0.055	0.013	0.45	146.897
rs4929923	C	T	0.075	0.013	0.729	218.048
rs7138803	A	G	0.084	0.013	0.442	342.162
rs10505909	C	T	0.098	0.022	0.075	119.09
rs2638571	A	G	-0.063	0.015	0.823	112.187
rs9512893	A	G	0.12	0.028	0.025	57.6948
rs4883723	A	G	0.075	0.018	0.125	117.863
rs9300341	A	T	0.05	0.012	0.4	117.99
rs1998776	A	T	-0.085	0.021	0.932	84.8968
rs12434218	A	G	0.061	0.015	0.237	130.566
rs12895330	C	G	0.054	0.013	0.475	135.084
rs3783890	C	T	-0.068	0.016	0.167	124.179
rs7141420	T	C	0.079	0.012	0.621	288.87
rs11847697	T	C	0.2	0.039	0.042	191.131
rs12887636	G	T	-0.057	0.014	0.317	134.881
rs1275685	C	G	-0.056	0.013	0.467	153.593
rs8028313	G	C	-0.1	0.015	0.22	331.218
rs7164558	G	A	-0.064	0.013	0.604	191.566
rs11073381	G	T	-0.058	0.012	0.492	165.633
rs2045612	C	G	0.052	0.012	0.567	130.614
rs2652594	T	C	0.055	0.013	0.379	139.407
rs7205054	G	C	-0.07	0.017	0.203	152.288
rs11075989	T	C	0.21	0.012	0.407	2055.94
rs12448257	A	G	0.068	0.016	0.233	159.357
rs2531995	T	C	0.063	0.013	0.592	187.485
rs2303223	A	G	-0.054	0.013	0.371	134.102
rs8046196	T	G	0.051	0.013	0.575	125.293
rs4788099	G	A	0.068	0.013	0.362	210.346
rs12939549	G	A	-0.052	0.012	0.458	132.248
rs1000940	G	A	0.058	0.013	0.225	114.667
rs16960662	A	T	0.11	0.024	0.042	83.7539
rs16941802	G	C	0.087	0.019	0.083	109.764
rs868340	T	A	-0.056	0.013	0.5	153.558
rs17631783	T	C	-0.063	0.014	0.322	167.562
rs7236311	G	A	-0.054	0.013	0.288	116.246
rs180829	A	C	-0.065	0.013	0.725	163.591
rs523288	T	A	0.13	0.015	0.288	657.148
rs1158336	C	A	-0.065	0.014	0.267	158.962
rs8097783	A	G	-0.12	0.026	0.117	233.191
rs2510344	C	T	-0.051	0.012	0.517	127.928
rs3810414	C	T	-0.067	0.015	0.371	198.076
rs11672660	T	C	-0.084	0.017	0.149	152.867
rs29939	G	A	0.072	0.013	0.667	221.839
rs17203351	G	C	-0.072	0.014	0.275	198.015
rs8137340	C	T	-0.058	0.014	0.375	148.835

## Sheet: sTable9
SNP	effect allele	other allele	beta	se	eaf	F
rs1415991	G	A	0.11	0.023	0.217	287.231
rs2815752	A	G	0.11	0.02	0.65	392.653
rs9729667	T	C	0.09	0.02	0.425	282.282
rs633715	C	T	0.16	0.024	0.267	649.383
rs644850	G	A	0.13	0.029	0.833	296.155
rs7527364	G	A	-0.1	0.02	0.658	319.229
rs7538571	A	T	0.12	0.024	0.237	352.078
rs1198541	T	C	0.079	0.019	0.544	221.909
rs1016287	C	T	-0.1	0.021	0.689	302.392
rs13401686	G	A	-0.24	0.027	0.125	812.425
rs10804189	G	A	-0.088	0.021	0.725	218.097
rs16822905	C	G	0.094	0.02	0.39	300.41
rs3732138	A	C	0.16	0.031	0.15	384.493
rs11900505	C	A	0.093	0.019	0.44	305.148
rs1979755	C	G	0.083	0.02	0.533	244.71
rs10497247	A	G	0.097	0.023	0.208	210.057
rs1516725	C	T	0.19	0.03	0.908	365.762
rs9829032	G	A	0.091	0.02	0.432	287.649
rs17386402	T	A	0.08	0.019	0.343	206.918
rs4690731	T	A	0.091	0.022	0.233	207.385
rs9992050	T	C	0.088	0.021	0.333	243.369
rs13130484	T	C	0.12	0.02	0.424	501.178
rs6823800	C	T	-0.088	0.022	0.27	213.218
rs7678850	C	T	0.079	0.019	0.542	223.558
rs13107325	T	C	0.22	0.052	0.117	417.811
rs17001654	G	C	0.13	0.028	0.158	277.496
rs2112347	G	T	-0.1	0.02	0.381	337.767
rs2524099	A	G	-0.088	0.02	0.464	276.205
rs2207139	G	A	0.17	0.025	0.102	331.756
rs6941513	G	A	0.081	0.02	0.259	179.773
rs2781668	T	C	0.12	0.026	0.108	184.815
rs2984433	G	T	0.086	0.021	0.642	235.702
rs460	T	C	0.1	0.024	0.142	161.083
rs2977321	T	C	0.089	0.021	0.625	263.104
rs2343405	A	C	0.099	0.023	0.233	241.289
rs620985	G	A	0.089	0.019	0.627	265.682
rs1412239	G	C	0.099	0.021	0.292	281.318
rs10733682	G	A	-0.083	0.019	0.568	243.783
rs6585201	A	G	-0.081	0.019	0.408	228.553
rs10786618	T	C	-0.077	0.019	0.45	210.575
rs10840063	C	T	-0.091	0.019	0.424	291.207
rs2030323	C	A	0.13	0.024	0.783	380.024
rs7114011	C	A	-0.088	0.021	0.325	239.305
rs2035950	G	A	-0.077	0.019	0.525	213.325
rs7138803	A	G	0.13	0.019	0.442	591.399
rs6539029	A	G	0.12	0.029	0.125	192.025
rs10847689	C	T	-0.12	0.025	0.225	334.23
rs11614523	C	T	-0.089	0.021	0.425	272.173
rs9568867	A	G	0.13	0.03	0.1	187.348
rs9512893	A	G	0.21	0.046	0.025	102.567
rs7989336	A	G	0.11	0.019	0.425	422.905
rs7141420	T	C	0.085	0.019	0.621	245.133
rs17522122	T	G	0.086	0.02	0.467	251.864
rs9635272	T	C	-0.18	0.042	0.102	302.491
rs8008151	T	C	0.084	0.021	0.708	205.226
rs7176675	C	T	-0.092	0.019	0.583	294.846
rs1459968	C	A	0.078	0.019	0.586	211.746
rs12914773	A	G	0.099	0.019	0.562	345.336
rs8051591	G	A	0.29	0.019	0.448	2869.25
rs12931405	A	T	-0.17	0.04	0.069	173.509
rs7184597	C	T	-0.11	0.022	0.729	335.239
rs4788683	T	G	0.081	0.02	0.425	231.209
rs4527034	G	A	0.081	0.02	0.612	223.565
rs12444979	T	C	-0.17	0.03	0.06	202.382
rs758747	T	C	0.1	0.023	0.263	265.523
rs8071778	C	G	-0.13	0.028	0.125	237.305
rs1000232	C	T	0.1	0.02	0.337	317.131
rs4790845	C	G	-0.13	0.029	0.158	284.909
rs12603276	C	T	-0.078	0.019	0.467	218.457
rs10871777	G	A	0.17	0.023	0.283	797.232
rs17066856	C	T	-0.18	0.04	0.133	361.85
rs7231852	A	G	-0.089	0.022	0.25	206.767
rs12455621	T	C	0.089	0.021	0.375	260.563
rs29938	C	T	0.096	0.02	0.653	295.736
rs10423928	A	T	-0.13	0.027	0.176	304.34
rs216269	A	G	0.41	0.1	0.025	276.277
rs813393	A	G	0.16	0.037	0.108	230.498

[truncated: 7 more sheets: sTable10, sTable11, sTable12, sTable13, sTable14, eTable15, eTable16]
